# Supplementary material for: Phase separation of YAP-MAML2 differentially regulates the transcriptome
Source: Proc Natl Acad Sci U S A. 2024 Feb 5;121(7):e2310430121. doi: 10.1073/pnas.2310430121 (PMC10873646; doi:10.1073/pnas.2310430121)
Supplement: Supplementary file 2 — Dataset S01 (XLSX) [file pnas.2310430121.sd01.xlsx]

## Sheet: YAP-MAML2-phase separated
gene_id	logFC	logCPM	PValue	FDR	gene_type	gene_name	threshold
ENSG00000128510.12	11.4797	5.33444	0	0	protein_coding	CPA4	Up
ENSG00000148677.7	10.682	9.80182	0	0	protein_coding	ANKRD1	Up
ENSG00000118523.6	10.1783	9.52267	0	0	protein_coding	CCN2	Up
ENSG00000142871.18	7.09695	9.45434	0	0	protein_coding	CCN1	Up
ENSG00000184384.14	6.83437	7.71349	0	0	protein_coding	MAML2	Up
ENSG00000170421.13	4.68403	8.76741	0	0	protein_coding	KRT8	Up
ENSG00000114019.15	4.37203	7.12196	2.30748e-297	5.11897e-294	protein_coding	AMOTL2	Up
ENSG00000137801.11	7.01346	5.05137	5.09901e-276	9.89782e-273	protein_coding	THBS1	Up
ENSG00000013588.9	4.37384	5.96496	5.78991e-248	9.99016e-245	protein_coding	GPRC5A	Up
ENSG00000170477.13	12.4616	4.39024	4.67697e-210	7.26286e-207	protein_coding	KRT4	Up
ENSG00000111057.11	3.0801	6.81178	4.50112e-196	6.35436e-193	protein_coding	KRT18	Up
ENSG00000135046.14	4.18656	6.28739	7.12267e-195	9.21733e-192	protein_coding	ANXA1	Up
ENSG00000153904.21	2.79655	7.50262	3.57955e-169	4.27591e-166	protein_coding	DDAH1	Up
ENSG00000198796.7	7.75445	3.86567	7.49719e-164	8.31599e-161	protein_coding	ALPK2	Up
ENSG00000070404.10	3.0584	6.04951	5.13758e-160	5.31876e-157	protein_coding	FSTL3	Up
ENSG00000059804.16	2.93124	5.62355	4.42758e-150	4.29724e-147	protein_coding	SLC2A3	Up
ENSG00000074590.14	2.95882	6.52817	5.5574e-149	5.07652e-146	protein_coding	NUAK1	Up
ENSG00000120937.9	8.71688	3.40154	1.23575e-136	1.06611e-133	protein_coding	NPPB	Up
ENSG00000099860.9	2.86483	5.681	2.11042e-134	1.72488e-131	protein_coding	GADD45B	Up
ENSG00000118271.12	11.4004	3.34512	1.49931e-132	1.16414e-129	protein_coding	TTR	Up
ENSG00000148926.10	3.04142	5.13516	1.42672e-125	1.05503e-122	protein_coding	ADM	Up
ENSG00000129474.16	2.27837	6.7042	1.5819e-119	1.1166e-116	protein_coding	AJUBA	Up
ENSG00000107984.10	3.98612	4.47834	1.28386e-118	8.66828e-116	protein_coding	DKK1	Up
ENSG00000158516.12	6.98886	3.33142	9.05641e-112	5.85988e-109	protein_coding	CPA2	Up
ENSG00000105974.13	2.78142	6.2905	9.40587e-110	5.84255e-107	protein_coding	CAV1	Up
ENSG00000097096.9	2.61156	5.82845	1.56999e-104	9.37705e-102	protein_coding	SYDE2	Up
ENSG00000137193.14	2.16318	5.71798	6.77707e-94	3.89782e-91	protein_coding	PIM1	Up
ENSG00000163453.11	4.0052	3.84409	2.46745e-90	1.36847e-87	protein_coding	IGFBP7	Up
ENSG00000204866.9	7.75272	2.97012	2.58235e-86	1.3828e-83	protein_coding	IGFL2	Up
ENSG00000150938.10	2.03296	6.40722	1.01648e-83	5.26162e-81	protein_coding	CRIM1	Up
ENSG00000282057.1	5.01093	3.3259	3.46866e-81	1.73758e-78	lncRNA	ENSG00000282057	Up
ENSG00000137693.14	1.93893	6.99275	1.25244e-79	6.07788e-77	protein_coding	YAP1	Up
ENSG00000164442.10	1.78402	6.79559	3.63425e-79	1.71019e-76	protein_coding	CITED2	Up
ENSG00000169067.4	10.5188	2.49223	1.83973e-78	8.40271e-76	protein_coding	ACTBL2	Up
ENSG00000156466.11	3.34793	3.6776	1.26907e-74	5.6307e-72	protein_coding	GDF6	Up
ENSG00000126709.16	2.44724	4.96774	3.55457e-74	1.5333e-71	protein_coding	IFI6	Up
ENSG00000184557.4	2.96247	3.99139	2.11589e-67	8.88046e-65	protein_coding	SOCS3	Up
ENSG00000141052.18	7.62412	2.34007	3.67654e-67	1.50245e-64	protein_coding	MYOCD	Up
ENSG00000150457.9	2.12646	5.20111	7.83908e-63	3.12136e-60	protein_coding	LATS2	Up
ENSG00000267530.4	5.36737	2.38401	1.3483e-61	5.23445e-59	lncRNA	LINC01836	Up
ENSG00000125414.19	10.0689	2.05717	4.40248e-60	1.66747e-57	protein_coding	MYH2	Up
ENSG00000080573.7	5.60081	2.47163	4.27797e-59	1.54494e-56	protein_coding	COL5A3	Up
ENSG00000173083.16	1.94761	4.87875	3.07182e-57	1.08414e-54	protein_coding	HPSE	Up
ENSG00000171617.15	2.40778	4.45374	2.81716e-56	9.72172e-54	protein_coding	ENC1	Up
ENSG00000162772.17	1.58228	6.10879	7.91357e-55	2.67152e-52	protein_coding	ATF3	Up
ENSG00000168542.16	2.83697	4.48362	9.76489e-54	3.22636e-51	protein_coding	COL3A1	Up
ENSG00000197376.3	9.86252	1.86268	1.20479e-53	3.89775e-51	transcribed_processed_pseudogene	ENSG00000197376	Up
ENSG00000243137.8	5.40559	2.28283	1.9273e-52	6.10796e-50	protein_coding	PSG4	Up
ENSG00000125378.16	1.99452	4.64441	2.42033e-52	7.51705e-50	protein_coding	BMP4	Up
ENSG00000197903.8	1.47276	6.49777	5.15956e-50	1.51175e-47	protein_coding	H2BC12	Up
ENSG00000197747.9	1.44745	6.92844	6.27874e-50	1.8056e-47	protein_coding	S100A10	Up
ENSG00000092969.12	3.64538	2.55886	1.49841e-47	4.01186e-45	protein_coding	TGFB2	Up
ENSG00000150687.12	1.86309	4.77125	3.93e-47	1.03439e-44	protein_coding	PRSS23	Up
ENSG00000075426.12	2.24497	3.8275	6.19725e-46	1.57766e-43	protein_coding	FOSL2	Up
ENSG00000228495.2	7.82105	1.77653	1.7901e-45	4.41246e-43	lncRNA	LINC01013	Up
ENSG00000101665.10	1.4751	6.1439	3.05665e-45	7.41667e-43	protein_coding	SMAD7	Up
ENSG00000111799.22	3.40651	3.33086	6.35703e-44	1.49573e-41	protein_coding	COL12A1	Up
ENSG00000087074.8	1.4967	5.68097	9.14404e-43	2.11937e-40	protein_coding	PPP1R15A	Up
ENSG00000078401.7	4.54082	2.43868	1.09049e-41	2.49033e-39	protein_coding	EDN1	Up
ENSG00000173391.9	6.361	1.6359	6.63227e-41	1.49264e-38	protein_coding	OLR1	Up
ENSG00000120129.6	1.61505	5.72698	7.13821e-41	1.58356e-38	protein_coding	DUSP1	Up
ENSG00000105825.14	2.37237	3.30188	9.36944e-41	2.04927e-38	protein_coding	TFPI2	Up
ENSG00000115009.13	9.36216	1.38377	7.28948e-40	1.5722e-37	protein_coding	CCL20	Up
ENSG00000138735.16	1.49892	5.19784	8.45224e-40	1.79801e-37	protein_coding	PDE5A	Up
ENSG00000102755.12	1.68773	4.79843	9.0645e-39	1.9022e-36	protein_coding	FLT1	Up
ENSG00000133110.15	4.1303	1.974	2.71431e-38	5.62007e-36	protein_coding	POSTN	Up
ENSG00000135218.19	3.81896	2.06024	1.03425e-37	2.11326e-35	protein_coding	CD36	Up
ENSG00000127324.9	6.21164	1.48951	4.15731e-37	8.27677e-35	protein_coding	TSPAN8	Up
ENSG00000286502.1	7.49735	1.45948	5.60662e-37	1.10209e-34	lncRNA	ENSG00000286502	Up
ENSG00000187837.4	1.63765	4.77191	6.32521e-37	1.2278e-34	protein_coding	H1-2	Up
ENSG00000049656.14	1.21473	7.55936	1.29224e-35	2.44721e-33	protein_coding	CLPTM1L	Up
ENSG00000113070.8	2.09393	3.83236	3.82036e-35	7.14776e-33	protein_coding	HBEGF	Up
ENSG00000133636.11	2.89963	3.0628	4.49102e-35	8.30251e-33	protein_coding	NTS	Up
ENSG00000109929.10	1.23198	7.39085	8.91571e-35	1.62885e-32	protein_coding	SC5D	Up
ENSG00000071282.12	2.31069	3.60565	2.92425e-34	5.21962e-32	protein_coding	LMCD1	Up
ENSG00000134531.10	3.18329	2.53486	1.39991e-33	2.4426e-31	protein_coding	EMP1	Up
ENSG00000101115.13	2.55544	2.91774	2.0045e-33	3.45866e-31	protein_coding	SALL4	Up
ENSG00000151718.16	1.40108	6.02867	2.64048e-33	4.50593e-31	protein_coding	WWC2	Up
ENSG00000131914.11	6.44166	1.21979	9.13202e-33	1.54143e-30	protein_coding	LIN28A	Up
ENSG00000275216.2	9.05171	1.08624	1.73598e-31	2.86787e-29	lncRNA	ENSG00000275216	Up
ENSG00000170396.9	2.01076	3.28061	5.34817e-31	8.74229e-29	protein_coding	ZNF804A	Up
ENSG00000145287.11	2.57141	3.03273	7.69802e-31	1.24524e-28	protein_coding	PLAC8	Up
ENSG00000145632.15	1.86513	3.86116	1.10171e-29	1.74575e-27	protein_coding	PLK2	Up
ENSG00000176788.9	1.1941	5.79564	2.73956e-29	4.25426e-27	protein_coding	BASP1	Up
ENSG00000128422.18	3.41088	1.9567	3.38497e-29	5.20448e-27	protein_coding	KRT17	Up
ENSG00000129151.9	4.96692	1.59316	1.22224e-28	1.86081e-26	protein_coding	BBOX1	Up
ENSG00000125968.9	1.50396	5.69274	2.52993e-28	3.8143e-26	protein_coding	ID1	Up
ENSG00000105855.10	2.85618	2.23279	1.01407e-26	1.44472e-24	protein_coding	ITGB8	Up
ENSG00000113369.9	1.36118	5.12636	1.92897e-26	2.72318e-24	protein_coding	ARRDC3	Up
ENSG00000143367.17	1.33012	4.47727	3.6444e-26	5.05302e-24	protein_coding	TUFT1	Up
ENSG00000205542.11	1.18028	6.10082	4.94811e-26	6.79993e-24	protein_coding	TMSB4X	Up
ENSG00000182903.16	1.08213	6.07666	6.29055e-26	8.49443e-24	protein_coding	ZNF721	Up
ENSG00000174358.16	8.57534	0.654813	1.32518e-25	1.75887e-23	protein_coding	SLC6A19	Up
ENSG00000159450.13	3.50386	1.88443	2.80068e-25	3.65477e-23	protein_coding	TCHH	Up
ENSG00000120675.6	4.4311	1.39241	3.3812e-25	4.33939e-23	protein_coding	DNAJC15	Up
ENSG00000146757.14	1.15118	6.76204	6.38395e-25	8.05987e-23	protein_coding	ZNF92	Up
ENSG00000163659.13	1.10625	5.05863	1.67258e-24	2.06139e-22	protein_coding	TIPARP	Up
ENSG00000183668.18	8.59731	0.673281	1.74656e-24	2.13562e-22	protein_coding	PSG9	Up
ENSG00000005889.16	0.980831	6.39093	7.7892e-24	8.95989e-22	protein_coding	ZFX	Up
ENSG00000138772.13	1.80367	3.57063	9.66736e-24	1.10386e-21	protein_coding	ANXA3	Up
ENSG00000111276.12	1.03743	6.33384	1.51594e-23	1.71832e-21	protein_coding	CDKN1B	Up
ENSG00000280099.1	2.44635	2.55641	2.12125e-23	2.38702e-21	TEC	ENSG00000280099	Up
ENSG00000181381.15	6.54382	0.568846	4.61156e-23	5.13104e-21	protein_coding	DDX60L	Up
ENSG00000164463.12	1.12477	5.95336	6.96533e-23	7.61723e-21	protein_coding	CREBRF	Up
ENSG00000161849.3	8.37015	0.468438	8.49812e-23	9.1012e-21	protein_coding	KRT84	Up
ENSG00000183287.14	2.18783	2.62477	1.37728e-22	1.4534e-20	protein_coding	CCBE1	Up
ENSG00000260633.1	4.77674	1.05205	1.38517e-22	1.4534e-20	lncRNA	ENSG00000260633	Up
ENSG00000205413.8	1.34593	4.40482	1.72909e-22	1.80208e-20	protein_coding	SAMD9	Up
ENSG00000188042.8	1.10742	5.25413	1.99157e-22	2.0618e-20	protein_coding	ARL4C	Up
ENSG00000205221.13	5.95604	0.773063	8.27982e-22	8.24214e-20	protein_coding	VIT	Up
ENSG00000186834.4	0.992905	6.2692	8.46194e-22	8.36977e-20	protein_coding	HEXIM1	Up
ENSG00000134294.14	0.89229	8.26118	1.31597e-21	1.2934e-19	protein_coding	SLC38A2	Up
ENSG00000112414.15	1.2683	4.19336	1.56839e-21	1.52222e-19	protein_coding	ADGRG6	Up
ENSG00000123843.13	6.50477	0.532153	1.83003e-21	1.76513e-19	protein_coding	C4BPB	Up
ENSG00000164292.13	0.930581	6.30687	1.92801e-21	1.84815e-19	protein_coding	RHOBTB3	Up
ENSG00000288781.1	8.46915	0.576273	2.04449e-21	1.94779e-19	lncRNA	ENSG00000288781	Up
ENSG00000162734.13	0.923537	6.61603	2.34954e-21	2.22476e-19	protein_coding	PEA15	Up
ENSG00000120885.22	1.49899	3.78174	3.47364e-21	3.26922e-19	protein_coding	CLU	Up
ENSG00000226741.2	8.27915	0.387023	4.61778e-21	4.29399e-19	lncRNA	LINC02554	Up
ENSG00000101384.12	1.37932	3.7825	1.08478e-20	9.73732e-19	protein_coding	JAG1	Up
ENSG00000100311.17	4.09696	1.22292	5.40028e-20	4.60774e-18	protein_coding	PDGFB	Up
ENSG00000041515.16	8.0512	0.174283	6.82886e-20	5.79483e-18	protein_coding	MYO16	Up
ENSG00000164930.12	1.02955	5.77918	1.11025e-19	9.31947e-18	protein_coding	FZD6	Up
ENSG00000113140.11	1.42883	4.27992	1.32317e-19	1.0988e-17	protein_coding	SPARC	Up
ENSG00000150347.17	1.33433	5.58882	2.79639e-19	2.27357e-17	protein_coding	ARID5B	Up
ENSG00000109061.10	7.99962	0.134875	2.91068e-19	2.35417e-17	protein_coding	MYH1	Up
ENSG00000112280.18	5.17774	0.533333	3.85553e-19	3.1022e-17	protein_coding	COL9A1	Up
ENSG00000147257.16	0.886211	6.29511	9.05489e-19	7.17415e-17	protein_coding	GPC3	Up
ENSG00000143622.11	0.889054	5.98854	9.31418e-19	7.34213e-17	protein_coding	RIT1	Up
ENSG00000069122.19	6.33228	0.396104	9.43645e-19	7.40094e-17	protein_coding	ADGRF5	Up
ENSG00000146674.16	3.22817	1.78889	1.63945e-18	1.27295e-16	protein_coding	IGFBP3	Up
ENSG00000091482.8	4.36703	0.674582	1.73137e-18	1.33763e-16	protein_coding	SMPX	Up
ENSG00000075223.14	0.908208	5.8784	1.78132e-18	1.36267e-16	protein_coding	SEMA3C	Up
ENSG00000179399.15	1.49809	3.17534	2.31392e-18	1.75282e-16	protein_coding	GPC5	Up
ENSG00000138119.17	2.18298	3.16158	2.5091e-18	1.88231e-16	protein_coding	MYOF	Up
ENSG00000123407.4	1.68087	2.94468	2.64827e-18	1.97414e-16	protein_coding	HOXC12	Up
ENSG00000052802.13	0.896123	5.68856	2.66548e-18	1.97414e-16	protein_coding	MSMO1	Up
ENSG00000235269.2	5.05899	0.792439	3.02412e-18	2.22567e-16	lncRNA	LINC02331	Up
ENSG00000277367.1	7.95183	0.0959822	3.97676e-18	2.88575e-16	processed_pseudogene	NEK2P1	Up
ENSG00000115963.14	1.0619	6.63826	4.50381e-18	3.23795e-16	protein_coding	RND3	Up
ENSG00000233822.6	1.82994	2.90272	1.08229e-17	7.57064e-16	protein_coding	H2BC15	Up
ENSG00000078596.11	3.63437	1.22279	1.2158e-17	8.46644e-16	protein_coding	ITM2A	Up
ENSG00000158373.9	1.54708	3.63101	1.29659e-17	8.94879e-16	protein_coding	H2BC5	Up
ENSG00000099822.3	1.10202	4.47066	1.37301e-17	9.43427e-16	protein_coding	HCN2	Up
ENSG00000165474.8	1.57018	2.8449	1.4035e-17	9.60132e-16	protein_coding	GJB2	Up
ENSG00000092068.21	1.20473	4.54129	2.15603e-17	1.46847e-15	protein_coding	SLC7A8	Up
ENSG00000175105.8	0.910878	5.14425	3.13781e-17	2.12782e-15	protein_coding	ZNF654	Up
ENSG00000255248.10	7.8589	0.0159292	3.54343e-17	2.39243e-15	lncRNA	MIR100HG	Up
ENSG00000107295.10	1.66114	2.83906	4.06881e-17	2.72347e-15	protein_coding	SH3GL2	Up
ENSG00000145536.15	5.40774	0.282124	4.36223e-17	2.90243e-15	protein_coding	ADAMTS16	Up
ENSG00000163840.10	1.96144	2.8134	4.39225e-17	2.90243e-15	protein_coding	DTX3L	Up
ENSG00000001626.17	3.85925	0.88559	4.97294e-17	3.27224e-15	protein_coding	CFTR	Up
ENSG00000177150.13	0.965914	4.78764	5.26247e-17	3.43365e-15	protein_coding	FAM210A	Up
ENSG00000163545.11	2.0875	2.7427	5.44966e-17	3.54091e-15	protein_coding	NUAK2	Up
ENSG00000088356.6	0.896022	5.38396	1.3544e-16	8.61985e-15	protein_coding	PDRG1	Up
ENSG00000187189.11	0.847702	5.65064	2.79425e-16	1.74265e-14	protein_coding	TSPYL4	Up
ENSG00000197780.11	0.81332	6.59702	4.46966e-16	2.77638e-14	protein_coding	TAF13	Up
ENSG00000180573.10	1.86555	3.41712	4.95418e-16	3.05292e-14	protein_coding	H2AC6	Up
ENSG00000055332.19	0.84878	6.55364	5.29722e-16	3.25141e-14	protein_coding	EIF2AK2	Up
ENSG00000117586.11	2.97348	1.15922	6.8048e-16	4.1278e-14	protein_coding	TNFSF4	Up
ENSG00000058085.15	1.81429	2.93057	8.76997e-16	5.25825e-14	protein_coding	LAMC2	Up
ENSG00000077721.16	0.760443	6.94254	1.39117e-15	8.18312e-14	protein_coding	UBE2A	Up
ENSG00000105708.9	1.20484	3.91993	2.47716e-15	1.42473e-13	protein_coding	ZNF14	Up
ENSG00000241104.5	3.97809	0.824536	3.16934e-15	1.81611e-13	transcribed_processed_pseudogene	CEACAMP10	Up
ENSG00000204941.14	5.29309	0.168186	3.61795e-15	2.06556e-13	protein_coding	PSG5	Up
ENSG00000006327.14	1.09432	4.45666	3.72953e-15	2.12146e-13	protein_coding	TNFRSF12A	Up
ENSG00000153132.13	0.837207	6.20383	5.07461e-15	2.83466e-13	protein_coding	CLGN	Up
ENSG00000136235.17	1.94658	2.21837	6.63652e-15	3.65455e-13	protein_coding	GPNMB	Up
ENSG00000130770.18	0.786751	8.09249	8.90458e-15	4.8519e-13	protein_coding	ATP5IF1	Up
ENSG00000115415.20	0.740716	6.64352	1.0042e-14	5.41467e-13	protein_coding	STAT1	Up
ENSG00000150459.12	0.724904	6.77721	1.04644e-14	5.62287e-13	protein_coding	SAP18	Up
ENSG00000197301.7	3.40129	0.724647	1.41701e-14	7.56178e-13	lncRNA	HMGA2-AS1	Up
ENSG00000074966.11	4.26737	0.351431	1.96097e-14	1.03227e-12	protein_coding	TXK	Up
ENSG00000109927.11	1.73173	2.69124	2.01827e-14	1.05884e-12	protein_coding	TECTA	Up
ENSG00000001561.7	0.761692	5.80459	2.17847e-14	1.13904e-12	protein_coding	ENPP4	Up
ENSG00000162642.14	0.840297	6.64827	2.23309e-14	1.16368e-12	protein_coding	C1orf52	Up
ENSG00000116285.13	0.88297	5.08306	2.53055e-14	1.3125e-12	protein_coding	ERRFI1	Up
ENSG00000145431.11	0.896103	4.84047	2.53573e-14	1.3125e-12	protein_coding	PDGFC	Up
ENSG00000152684.11	0.783868	5.3898	2.78395e-14	1.4268e-12	protein_coding	PELO	Up
ENSG00000274750.3	1.22308	3.71534	3.082e-14	1.56407e-12	protein_coding	H3C6	Up
ENSG00000224687.2	2.29333	1.73927	3.73028e-14	1.87468e-12	lncRNA	RASAL2-AS1	Up
ENSG00000187098.18	0.982009	4.32631	4.12383e-14	2.05913e-12	protein_coding	MITF	Up
ENSG00000169439.12	0.760715	6.7284	4.25646e-14	2.11854e-12	protein_coding	SDC2	Up
ENSG00000153029.16	1.00241	4.2213	4.43091e-14	2.19833e-12	protein_coding	MR1	Up
ENSG00000147883.12	1.17266	4.20843	5.02893e-14	2.4481e-12	protein_coding	CDKN2B	Up
ENSG00000139219.19	0.891607	6.26454	5.09841e-14	2.47416e-12	protein_coding	COL2A1	Up
ENSG00000167779.9	1.86194	1.99469	5.29011e-14	2.54335e-12	protein_coding	IGFBP6	Up
ENSG00000124635.9	1.41248	3.60917	5.80315e-14	2.77283e-12	protein_coding	H2BC11	Up
ENSG00000121931.16	0.818863	5.22535	7.46783e-14	3.53561e-12	protein_coding	LRIF1	Up
ENSG00000142867.14	0.971872	4.34701	9.29468e-14	4.30857e-12	protein_coding	BCL10	Up
ENSG00000090238.12	0.876965	4.91725	1.06664e-13	4.90055e-12	protein_coding	YPEL3	Up
ENSG00000278828.2	1.99623	2.26525	1.2476e-13	5.68154e-12	protein_coding	H3C10	Up
ENSG00000198840.2	0.794723	10.0089	1.5067e-13	6.80161e-12	protein_coding	MT-ND3	Up
ENSG00000227630.4	5.14695	0.0389875	1.73077e-13	7.77836e-12	lncRNA	LINC01132	Up
ENSG00000108679.13	0.811398	5.67235	1.73309e-13	7.77836e-12	protein_coding	LGALS3BP	Up
ENSG00000168564.6	0.8883	5.36021	2.88826e-13	1.2742e-11	protein_coding	CDKN2AIP	Up
ENSG00000166483.12	0.764143	6.71187	3.79319e-13	1.66868e-11	protein_coding	WEE1	Up
ENSG00000176244.7	0.938368	4.68154	4.62e-13	2.00261e-11	protein_coding	ACBD7	Up
ENSG00000135924.17	0.850946	4.97691	4.7138e-13	2.02772e-11	protein_coding	DNAJB2	Up
ENSG00000140873.16	3.63904	0.527327	6.9057e-13	2.92203e-11	protein_coding	ADAMTS18	Up
ENSG00000173376.14	1.02207	3.79214	7.16274e-13	3.02256e-11	protein_coding	NDNF	Up
ENSG00000224321.1	3.01491	0.98868	7.24672e-13	3.04971e-11	processed_pseudogene	RPL12P14	Up
ENSG00000135269.18	0.70745	6.21386	8.18852e-13	3.41827e-11	protein_coding	TES	Up
ENSG00000265972.6	0.7601	6.24538	8.3664e-13	3.48316e-11	protein_coding	TXNIP	Up
ENSG00000254202.2	2.22099	1.54153	8.48329e-13	3.52238e-11	lncRNA	ENSG00000254202	Up
ENSG00000197769.6	2.49859	1.30449	8.78585e-13	3.6286e-11	protein_coding	MAP1LC3C	Up
ENSG00000171552.14	1.10825	3.78851	1.00444e-12	4.11556e-11	protein_coding	BCL2L1	Up
ENSG00000173991.6	3.68211	0.26878	1.06381e-12	4.34733e-11	protein_coding	TCAP	Up
ENSG00000204869.9	2.17864	1.65867	1.38978e-12	5.57671e-11	protein_coding	IGFL4	Up
ENSG00000183955.14	0.674731	6.32354	1.5276e-12	6.09823e-11	protein_coding	KMT5A	Up
ENSG00000142528.16	0.712407	5.73335	1.55865e-12	6.20624e-11	protein_coding	ZNF473	Up
ENSG00000125740.14	1.50168	2.48652	1.59372e-12	6.31348e-11	protein_coding	FOSB	Up
ENSG00000163286.9	3.92468	0.264407	1.63747e-12	6.4703e-11	protein_coding	ALPG	Up
ENSG00000067064.12	0.792125	6.76415	1.88342e-12	7.34865e-11	protein_coding	IDI1	Up
ENSG00000135916.16	0.670698	7.18626	1.89847e-12	7.38882e-11	protein_coding	ITM2C	Up
ENSG00000059728.11	1.05429	3.91341	1.99724e-12	7.73444e-11	protein_coding	MXD1	Up
ENSG00000132002.9	0.659426	7.16523	2.05151e-12	7.92486e-11	protein_coding	DNAJB1	Up
ENSG00000139329.5	1.66351	2.33091	2.82473e-12	1.06988e-10	protein_coding	LUM	Up
ENSG00000127870.17	0.74044	5.86687	3.28897e-12	1.23967e-10	protein_coding	RNF6	Up
ENSG00000138061.12	1.85543	2.55443	3.67337e-12	1.37125e-10	protein_coding	CYP1B1	Up
ENSG00000123240.17	0.767841	5.01518	3.83977e-12	1.42992e-10	protein_coding	OPTN	Up
ENSG00000155465.20	1.68106	2.39146	4.14744e-12	1.53712e-10	protein_coding	SLC7A7	Up
ENSG00000251022.6	0.791208	6.11028	4.39413e-12	1.61117e-10	lncRNA	THAP9-AS1	Up
ENSG00000005812.11	0.68294	6.30767	4.65222e-12	1.69587e-10	protein_coding	FBXL3	Up
ENSG00000166863.13	3.47233	0.556492	4.73025e-12	1.71626e-10	protein_coding	TAC3	Up
ENSG00000112175.8	2.5563	1.42608	4.81781e-12	1.74396e-10	protein_coding	BMP5	Up
ENSG00000151376.18	3.49593	0.273387	5.49042e-12	1.96453e-10	protein_coding	ME3	Up
ENSG00000169607.13	0.747472	5.74359	6.34921e-12	2.25201e-10	protein_coding	CKAP2L	Up
ENSG00000148942.15	3.15289	0.867238	7.00135e-12	2.45427e-10	protein_coding	SLC5A12	Up
ENSG00000131871.15	0.671925	6.01046	7.27148e-12	2.5375e-10	protein_coding	SELENOS	Up
ENSG00000289393.1	1.78912	2.21012	7.72754e-12	2.68459e-10	lncRNA	ENSG00000289393	Up
ENSG00000102554.14	0.828215	4.81551	8.57134e-12	2.95787e-10	protein_coding	KLF5	Up
ENSG00000164609.10	0.636006	6.65072	9.15497e-12	3.15227e-10	protein_coding	SLU7	Up
ENSG00000187608.10	1.44665	3.31981	1.28868e-11	4.37896e-10	protein_coding	ISG15	Up
ENSG00000054267.22	0.628545	7.12787	1.32074e-11	4.46836e-10	protein_coding	ARID4B	Up
ENSG00000183801.8	3.21614	0.567575	1.356e-11	4.57768e-10	protein_coding	OLFML1	Up
ENSG00000169136.13	1.26703	2.94549	1.46837e-11	4.91429e-10	protein_coding	ATF5	Up
ENSG00000270885.2	0.735915	5.03152	1.4854e-11	4.96059e-10	protein_coding	RASL10B	Up
ENSG00000091651.9	0.648049	6.6479	1.55856e-11	5.18263e-10	protein_coding	ORC6	Up
ENSG00000198393.8	0.810273	4.64378	1.88808e-11	6.22505e-10	protein_coding	ZNF26	Up
ENSG00000100439.11	0.83449	4.45849	2.01527e-11	6.6163e-10	protein_coding	ABHD4	Up
ENSG00000177469.13	0.654753	5.9192	2.17282e-11	7.10351e-10	protein_coding	CAVIN1	Up
ENSG00000121417.14	0.833439	4.66517	2.29521e-11	7.4879e-10	protein_coding	ZNF211	Up
ENSG00000138433.16	0.67992	5.69529	2.36574e-11	7.66963e-10	protein_coding	CIR1	Up
ENSG00000119661.15	0.765393	4.83941	2.43756e-11	7.88601e-10	protein_coding	DNAL1	Up
ENSG00000197170.10	0.611697	7.53958	2.71532e-11	8.74816e-10	protein_coding	PSMD12	Up
ENSG00000079337.16	2.07522	1.61648	2.75555e-11	8.85941e-10	protein_coding	RAPGEF3	Up
ENSG00000085063.17	0.711441	5.79879	2.77954e-11	8.91807e-10	protein_coding	CD59	Up
ENSG00000023608.5	0.947093	4.48198	2.78828e-11	8.92021e-10	protein_coding	SNAPC1	Up
ENSG00000130303.14	1.99223	1.95878	2.81307e-11	8.97005e-10	protein_coding	BST2	Up
ENSG00000114670.14	1.29229	2.8875	2.8661e-11	9.12043e-10	protein_coding	NEK11	Up
ENSG00000184678.11	1.98689	1.91118	2.88611e-11	9.16531e-10	protein_coding	H2BC21	Up
ENSG00000031003.11	0.726477	5.56977	2.99329e-11	9.4863e-10	protein_coding	FAM13B	Up
ENSG00000144227.5	3.40284	0.343353	3.09078e-11	9.7753e-10	protein_coding	NXPH2	Up
ENSG00000144655.15	0.931048	4.25931	3.20338e-11	1.00699e-09	protein_coding	CSRNP1	Up
ENSG00000140941.14	0.634484	6.66212	3.33234e-11	1.0433e-09	protein_coding	MAP1LC3B	Up
ENSG00000102271.14	3.63398	0.689499	4.21214e-11	1.303e-09	protein_coding	KLHL4	Up
ENSG00000101928.13	0.696839	5.92078	4.42524e-11	1.36619e-09	protein_coding	MOSPD1	Up
ENSG00000187079.20	0.803534	6.0759	4.52072e-11	1.3929e-09	protein_coding	TEAD1	Up
ENSG00000123485.12	0.669283	6.18156	4.60715e-11	1.41672e-09	protein_coding	HJURP	Up
ENSG00000112972.15	0.698431	5.97715	5.41534e-11	1.64569e-09	protein_coding	HMGCS1	Up
ENSG00000156265.16	3.33495	0.67098	5.49416e-11	1.66638e-09	protein_coding	MAP3K7CL	Up
ENSG00000103269.14	1.01884	3.8793	6.3096e-11	1.88789e-09	protein_coding	RHBDL1	Up
ENSG00000196747.5	2.41816	1.09383	6.36263e-11	1.89645e-09	protein_coding	H2AC13	Up
ENSG00000163738.19	0.790152	4.89294	6.75167e-11	2.00089e-09	protein_coding	MTHFD2L	Up
ENSG00000104177.19	0.667277	5.45595	7.82309e-11	2.28355e-09	protein_coding	MYEF2	Up
ENSG00000152454.4	1.02739	3.73652	8.50145e-11	2.46304e-09	protein_coding	ZNF256	Up
ENSG00000001036.14	0.623629	5.99405	9.10469e-11	2.62313e-09	protein_coding	FUCA2	Up
ENSG00000245522.2	1.98255	1.56065	9.78149e-11	2.8129e-09	lncRNA	LINC02709	Up
ENSG00000176903.5	0.652396	6.32248	1.0149e-10	2.90313e-09	protein_coding	PNMA1	Up
ENSG00000144747.17	0.615475	6.41595	1.01513e-10	2.90313e-09	protein_coding	TMF1	Up
ENSG00000004846.17	3.01075	0.491349	1.11073e-10	3.16746e-09	protein_coding	ABCB5	Up
ENSG00000157540.22	0.621252	6.62543	1.11164e-10	3.16746e-09	protein_coding	DYRK1A	Up
ENSG00000175348.11	0.739485	5.11122	1.12941e-10	3.20049e-09	protein_coding	TMEM9B	Up
ENSG00000143862.8	0.723103	5.30267	1.14284e-10	3.23263e-09	protein_coding	ARL8A	Up
ENSG00000289019.1	1.38918	2.61307	1.23573e-10	3.45138e-09	lncRNA	ENSG00000289019	Up
ENSG00000269399.2	1.00271	3.50906	1.33719e-10	3.72804e-09	lncRNA	ENSG00000269399	Up
ENSG00000117614.10	0.722325	5.9976	1.40141e-10	3.88845e-09	protein_coding	SYF2	Up
ENSG00000108239.9	0.776233	5.39194	1.40224e-10	3.88845e-09	protein_coding	TBC1D12	Up
ENSG00000260032.2	0.647773	7.74673	1.41206e-10	3.90873e-09	lncRNA	NORAD	Up
ENSG00000235501.7	1.42383	2.38618	1.42198e-10	3.92352e-09	lncRNA	CNN3-DT	Up
ENSG00000080371.6	0.690482	6.11843	1.59514e-10	4.392e-09	protein_coding	RAB21	Up
ENSG00000167384.11	0.736037	4.87016	1.64526e-10	4.51401e-09	protein_coding	ZNF180	Up
ENSG00000138496.17	1.80309	2.74716	1.70893e-10	4.66397e-09	protein_coding	PARP9	Up
ENSG00000164308.17	1.22357	2.97917	1.74396e-10	4.73461e-09	protein_coding	ERAP2	Up
ENSG00000132467.4	0.63617	5.45316	1.82897e-10	4.9481e-09	protein_coding	UTP3	Up
ENSG00000135378.4	0.835079	4.38134	1.87488e-10	5.06348e-09	protein_coding	PRRG4	Up
ENSG00000163395.17	3.71293	0.454064	2.02544e-10	5.46059e-09	protein_coding	IGFN1	Up
ENSG00000180304.14	0.597832	6.61044	2.05411e-10	5.52158e-09	protein_coding	OAZ2	Up
ENSG00000085465.13	1.30612	2.85294	2.50407e-10	6.64712e-09	protein_coding	OVGP1	Up
ENSG00000111269.3	0.690224	5.36471	2.67714e-10	7.05829e-09	protein_coding	CREBL2	Up
ENSG00000231389.8	1.11037	3.66616	2.84247e-10	7.4311e-09	protein_coding	HLA-DPA1	Up
ENSG00000166848.7	0.612422	6.36785	2.84996e-10	7.43816e-09	protein_coding	TERF2IP	Up
ENSG00000077935.17	2.42391	0.934841	3.04217e-10	7.89998e-09	protein_coding	SMC1B	Up
ENSG00000274070.2	0.765687	4.8737	3.12498e-10	8.10147e-09	protein_coding	CASTOR2	Up
ENSG00000136153.20	0.802175	4.84265	3.25341e-10	8.3924e-09	protein_coding	LMO7	Up
ENSG00000123091.5	0.608629	6.48212	3.54558e-10	9.10071e-09	protein_coding	RNF11	Up
ENSG00000178381.12	0.846475	4.33061	3.94179e-10	1.00348e-08	protein_coding	ZFAND2A	Up
ENSG00000111897.7	0.591613	8.08194	4.2317e-10	1.07376e-08	protein_coding	SERINC1	Up
ENSG00000006194.10	0.621785	5.85194	4.77345e-10	1.20141e-08	protein_coding	ZNF263	Up
ENSG00000168283.14	0.670355	7.29588	4.97672e-10	1.24852e-08	protein_coding	BMI1	Up
ENSG00000162385.11	0.631824	6.2201	5.40151e-10	1.34855e-08	protein_coding	MAGOH	Up
ENSG00000088756.13	1.26692	2.60627	5.47903e-10	1.36352e-08	protein_coding	ARHGAP28	Up
ENSG00000180628.15	0.59893	6.30871	5.66414e-10	1.40734e-08	protein_coding	PCGF5	Up
ENSG00000106245.11	0.744072	5.01644	6.663e-10	1.63977e-08	protein_coding	BUD31	Up
ENSG00000169905.13	0.611504	6.99386	6.72547e-10	1.65253e-08	protein_coding	TOR1AIP2	Up
ENSG00000247092.8	0.721629	4.74617	6.97201e-10	1.7077e-08	lncRNA	SNHG10	Up
ENSG00000186395.9	0.723844	4.59439	7.18254e-10	1.7565e-08	protein_coding	KRT10	Up
ENSG00000084093.19	0.694693	5.9919	8.05554e-10	1.94851e-08	protein_coding	REST	Up
ENSG00000240024.6	0.951391	3.85086	8.22435e-10	1.98319e-08	transcribed_unprocessed_pseudogene	LINC00888	Up
ENSG00000248898.3	3.18904	0.0343058	8.37363e-10	2.01291e-08	lncRNA	ENSG00000248898	Up
ENSG00000198843.14	0.648288	7.26436	9.1101e-10	2.17983e-08	protein_coding	SELENOT	Up
ENSG00000206418.5	0.784856	4.38491	9.53926e-10	2.2755e-08	protein_coding	RAB12	Up
ENSG00000170340.11	0.635415	5.46456	9.61419e-10	2.28986e-08	protein_coding	B3GNT2	Up
ENSG00000139211.7	1.1269	3.37991	9.75975e-10	2.31742e-08	protein_coding	AMIGO2	Up
ENSG00000289154.1	1.42663	2.22935	1.09509e-09	2.57661e-08	lncRNA	ENSG00000289154	Up
ENSG00000255150.2	3.05073	0.189756	1.13229e-09	2.65609e-08	protein_coding	EID3	Up
ENSG00000151320.11	1.15032	3.01361	1.36008e-09	3.15704e-08	protein_coding	AKAP6	Up
ENSG00000173575.22	0.698739	6.31966	1.43229e-09	3.30981e-08	protein_coding	CHD2	Up
ENSG00000133398.4	0.693318	5.2076	1.48563e-09	3.41783e-08	protein_coding	MED10	Up
ENSG00000171867.18	0.59951	5.95269	1.54058e-09	3.53901e-08	protein_coding	PRNP	Up
ENSG00000186625.14	0.639169	5.50423	1.72965e-09	3.95578e-08	protein_coding	KATNA1	Up
ENSG00000081320.11	0.652156	5.07895	1.77909e-09	4.05095e-08	protein_coding	STK17B	Up
ENSG00000102580.15	0.611844	6.04288	1.86144e-09	4.21376e-08	protein_coding	DNAJC3	Up
ENSG00000097033.14	0.584867	6.66617	1.91364e-09	4.31932e-08	protein_coding	SH3GLB1	Up
ENSG00000165861.14	0.776661	4.36375	2.24161e-09	4.99425e-08	protein_coding	ZFYVE1	Up
ENSG00000171241.9	0.592172	5.73661	2.26429e-09	5.03757e-08	protein_coding	SHCBP1	Up
ENSG00000119801.13	0.69675	5.85739	2.39287e-09	5.30084e-08	protein_coding	YPEL5	Up
ENSG00000288880.1	1.04217	3.13051	2.61176e-09	5.74476e-08	lncRNA	ENSG00000288880	Up
ENSG00000169764.16	0.659883	6.36914	2.94842e-09	6.43062e-08	protein_coding	UGP2	Up
ENSG00000171956.7	0.80551	4.04	3.02599e-09	6.58132e-08	protein_coding	FOXB1	Up
ENSG00000169762.17	0.795452	4.58991	3.16741e-09	6.85052e-08	protein_coding	TAPT1	Up
ENSG00000118515.12	1.12162	3.03179	3.20599e-09	6.91471e-08	protein_coding	SGK1	Up
ENSG00000163347.6	1.8633	1.31425	3.38728e-09	7.27341e-08	protein_coding	CLDN1	Up
ENSG00000133106.15	1.79488	2.123	3.61123e-09	7.70313e-08	protein_coding	EPSTI1	Up
ENSG00000172403.11	2.4488	0.854667	3.64173e-09	7.74691e-08	protein_coding	SYNPO2	Up
ENSG00000152779.14	2.80052	0.326129	3.87816e-09	8.20489e-08	protein_coding	SLC16A12	Up
ENSG00000113811.12	0.707558	7.21829	4.10513e-09	8.60305e-08	protein_coding	SELENOK	Up
ENSG00000113595.15	0.632905	6.14949	4.17447e-09	8.73656e-08	protein_coding	TRIM23	Up
ENSG00000230844.3	1.08239	3.07858	4.20892e-09	8.7968e-08	lncRNA	ZNF674-AS1	Up
ENSG00000273723.1	1.50575	2.32543	4.49183e-09	9.35036e-08	lncRNA	SUGT1-DT	Up
ENSG00000129355.7	1.02151	3.12179	4.71912e-09	9.74511e-08	protein_coding	CDKN2D	Up
ENSG00000245146.7	1.07461	2.89781	4.82524e-09	9.93782e-08	lncRNA	MALINC1	Up
ENSG00000165113.13	0.884897	3.75378	5.02068e-09	1.02994e-07	protein_coding	GKAP1	Up
ENSG00000138771.16	0.761719	4.56765	5.03715e-09	1.03195e-07	protein_coding	SHROOM3	Up
ENSG00000148798.11	0.601971	5.61246	5.2126e-09	1.06229e-07	protein_coding	INA	Up
ENSG00000149090.13	2.94204	0.311631	5.29269e-09	1.0772e-07	protein_coding	PAMR1	Up
ENSG00000126062.4	0.618821	6.04115	5.34001e-09	1.08541e-07	protein_coding	TMEM115	Up
ENSG00000013441.17	0.679426	7.00749	5.46828e-09	1.10713e-07	protein_coding	CLK1	Up
ENSG00000140416.23	0.631512	5.64698	5.87623e-09	1.18509e-07	protein_coding	TPM1	Up
ENSG00000255302.5	0.601556	7.37427	6.16611e-09	1.23713e-07	protein_coding	EID1	Up
ENSG00000166451.14	0.605382	6.01966	6.21976e-09	1.24467e-07	protein_coding	CENPN	Up
ENSG00000151164.19	1.79243	1.40929	6.49512e-09	1.29644e-07	protein_coding	RAD9B	Up
ENSG00000248124.9	1.24001	2.72918	8.12442e-09	1.59097e-07	transcribed_unprocessed_pseudogene	RRN3P1	Up
ENSG00000150722.11	1.94744	1.06235	8.42046e-09	1.64067e-07	protein_coding	PPP1R1C	Up
ENSG00000198774.5	1.7629	2.19801	8.74548e-09	1.69973e-07	protein_coding	RASSF9	Up
ENSG00000162616.9	0.646906	5.82351	8.92092e-09	1.73166e-07	protein_coding	DNAJB4	Up
ENSG00000160570.14	0.614785	5.24486	9.05224e-09	1.75496e-07	protein_coding	DEDD2	Up
ENSG00000170345.10	1.60363	2.03118	9.5316e-09	1.84329e-07	protein_coding	FOS	Up
ENSG00000225648.6	0.649797	6.45014	1.16663e-08	2.21264e-07	transcribed_unprocessed_pseudogene	SBDSP1	Up
ENSG00000136161.13	1.37058	2.65147	1.18138e-08	2.23576e-07	protein_coding	RCBTB2	Up
ENSG00000198040.11	0.616042	5.17685	1.20282e-08	2.27233e-07	protein_coding	ZNF84	Up
ENSG00000008517.19	2.93284	0.0884005	1.25381e-08	2.36006e-07	protein_coding	IL32	Up
ENSG00000182718.18	0.652536	8.24282	1.32574e-08	2.4834e-07	protein_coding	ANXA2	Up
ENSG00000178913.9	0.598725	7.66991	1.37779e-08	2.56815e-07	protein_coding	TAF7	Up
ENSG00000132950.19	0.735117	4.21535	1.38319e-08	2.57241e-07	protein_coding	ZMYM5	Up
ENSG00000198718.13	0.738706	4.22551	1.41221e-08	2.62323e-07	protein_coding	TOGARAM1	Up
ENSG00000167380.17	0.632408	4.96952	1.593e-08	2.93831e-07	protein_coding	ZNF226	Up
ENSG00000174428.19	1.27976	2.47983	1.59709e-08	2.94202e-07	protein_coding	GTF2IRD2B	Up
ENSG00000165476.14	0.640502	5.7022	1.69328e-08	3.11552e-07	protein_coding	REEP3	Up
ENSG00000116095.11	0.62223	4.99199	1.78011e-08	3.25983e-07	protein_coding	PLEKHA3	Up
ENSG00000008282.9	0.606734	6.30758	1.87019e-08	3.41271e-07	protein_coding	SYPL1	Up
ENSG00000139793.20	0.652659	4.61309	1.9119e-08	3.48472e-07	protein_coding	MBNL2	Up
ENSG00000155304.6	0.650124	7.93808	1.9307e-08	3.50664e-07	protein_coding	HSPA13	Up
ENSG00000197702.14	0.709027	4.27906	2.0871e-08	3.77694e-07	protein_coding	PARVA	Up
ENSG00000104112.9	1.69818	1.56514	2.1134e-08	3.81173e-07	protein_coding	SCG3	Up
ENSG00000112763.17	0.610923	5.99531	2.25149e-08	4.04201e-07	protein_coding	BTN2A1	Up
ENSG00000114861.24	0.745645	4.29973	2.29088e-08	4.10798e-07	protein_coding	FOXP1	Up
ENSG00000178878.13	1.27232	2.7218	2.35519e-08	4.21842e-07	protein_coding	APOLD1	Up
ENSG00000279520.1	1.50831	1.83599	2.46207e-08	4.38962e-07	TEC	ENSG00000279520	Up
ENSG00000176485.13	0.806503	4.12108	2.533e-08	4.49542e-07	protein_coding	PLAAT3	Up
ENSG00000184661.14	0.588072	5.66715	2.54011e-08	4.50289e-07	protein_coding	CDCA2	Up
ENSG00000204262.14	0.950593	3.6217	2.56326e-08	4.53359e-07	protein_coding	COL5A2	Up
ENSG00000007350.17	1.48847	1.97626	2.5873e-08	4.5709e-07	protein_coding	TKTL1	Up
ENSG00000164603.12	0.722502	4.85347	2.75789e-08	4.85571e-07	protein_coding	BMT2	Up
ENSG00000020577.14	0.735099	4.26651	2.80982e-08	4.92479e-07	protein_coding	SAMD4A	Up
ENSG00000144228.9	0.630329	4.9581	2.83683e-08	4.96652e-07	protein_coding	SPOPL	Up
ENSG00000066468.24	0.639416	5.46377	2.85272e-08	4.98873e-07	protein_coding	FGFR2	Up
ENSG00000128590.5	0.705644	4.22144	2.88123e-08	5.03291e-07	protein_coding	DNAJB9	Up
ENSG00000206573.10	0.591228	5.90004	2.90672e-08	5.07174e-07	lncRNA	THUMPD3-AS1	Up
ENSG00000258655.2	2.123	1.43002	3.08218e-08	5.33592e-07	lncRNA	ARHGAP5-AS1	Up
ENSG00000180801.14	1.15887	2.65272	3.30477e-08	5.67697e-07	protein_coding	ARSJ	Up
ENSG00000131018.25	0.626449	5.08746	3.34965e-08	5.74563e-07	protein_coding	SYNE1	Up
ENSG00000145757.16	2.5796	0.69484	3.36571e-08	5.75618e-07	protein_coding	SPATA9	Up
ENSG00000255112.3	0.721159	4.25543	3.47615e-08	5.92549e-07	protein_coding	CHMP1B	Up
ENSG00000140307.11	0.603817	6.15715	3.538e-08	6.01112e-07	protein_coding	GTF2A2	Up
ENSG00000185022.12	1.19972	2.32014	3.82179e-08	6.45093e-07	protein_coding	MAFF	Up
ENSG00000100906.11	0.715915	4.37722	4.27529e-08	7.1774e-07	protein_coding	NFKBIA	Up
ENSG00000237550.6	2.91394	0.192186	4.51027e-08	7.53118e-07	transcribed_processed_pseudogene	ENSG00000237550	Up
ENSG00000174099.12	0.67943	4.58052	4.76753e-08	7.89286e-07	protein_coding	MSRB3	Up
ENSG00000124209.4	0.582849	5.34989	4.96686e-08	8.17514e-07	protein_coding	RAB22A	Up
ENSG00000163877.11	0.603912	4.91843	4.99255e-08	8.20416e-07	protein_coding	SNIP1	Up
ENSG00000123358.20	0.679654	4.63928	5.69664e-08	9.2587e-07	protein_coding	NR4A1	Up
ENSG00000124171.9	0.81777	3.73963	5.82106e-08	9.44568e-07	protein_coding	PARD6B	Up
ENSG00000084636.18	2.16553	1.05401	5.95202e-08	9.63805e-07	protein_coding	COL16A1	Up
ENSG00000116954.8	0.795586	3.97265	5.99337e-08	9.6949e-07	protein_coding	RRAGC	Up
ENSG00000111912.20	0.662565	4.79649	6.91235e-08	1.10662e-06	protein_coding	NCOA7	Up
ENSG00000272468.1	2.03034	1.05354	7.05941e-08	1.12783e-06	lncRNA	ENSG00000272468	Up
ENSG00000227473.1	1.17174	2.4271	7.68612e-08	1.21918e-06	unitary_pseudogene	TSSK5P	Up
ENSG00000180596.8	2.243	1.52537	7.93742e-08	1.25137e-06	protein_coding	H2BC4	Up
ENSG00000163818.19	0.611544	5.73018	8.02479e-08	1.26386e-06	protein_coding	LZTFL1	Up
ENSG00000119541.10	0.590232	4.97163	8.08793e-08	1.27252e-06	protein_coding	VPS4B	Up
ENSG00000158887.19	1.68134	1.47327	8.6222e-08	1.34974e-06	protein_coding	MPZ	Up
ENSG00000139269.3	2.55444	0.572989	9.3018e-08	1.44159e-06	protein_coding	INHBE	Up
ENSG00000171533.12	2.12189	0.923713	9.3188e-08	1.44279e-06	protein_coding	MAP6	Up
ENSG00000169612.4	0.924784	3.27759	9.42686e-08	1.45517e-06	protein_coding	RAMAC	Up
ENSG00000182575.8	1.23017	2.10379	9.9707e-08	1.5315e-06	protein_coding	NXPH3	Up
ENSG00000172409.7	0.610965	5.18147	1.01246e-07	1.55207e-06	protein_coding	CLP1	Up
ENSG00000266983.2	1.17185	2.74391	1.01572e-07	1.55554e-06	lncRNA	RANBP3-DT	Up
ENSG00000055732.13	0.599019	4.79221	1.08139e-07	1.64637e-06	protein_coding	MCOLN3	Up
ENSG00000233723.10	2.75904	0.266908	1.09076e-07	1.659e-06	lncRNA	LINC01122	Up
ENSG00000276966.3	2.30857	0.593219	1.14918e-07	1.7309e-06	protein_coding	H4C5	Up
ENSG00000076685.19	0.611988	5.14764	1.20881e-07	1.80521e-06	protein_coding	NT5C2	Up
ENSG00000213762.12	0.688741	4.44727	1.20897e-07	1.80521e-06	protein_coding	ZNF134	Up
ENSG00000198947.18	0.801113	4.52854	1.26948e-07	1.8883e-06	protein_coding	DMD	Up
ENSG00000106608.17	0.593869	4.96478	1.28539e-07	1.90831e-06	protein_coding	URGCP	Up
ENSG00000198892.7	1.67136	1.22135	1.31785e-07	1.94868e-06	protein_coding	SHISA4	Up
ENSG00000178229.8	0.828611	3.50144	1.33092e-07	1.9609e-06	protein_coding	ZNF543	Up
ENSG00000152193.8	0.590195	6.37502	1.3483e-07	1.97729e-06	protein_coding	OBI1	Up
ENSG00000138593.9	0.631294	5.4361	1.43474e-07	2.09006e-06	protein_coding	SECISBP2L	Up
ENSG00000261211.2	1.65547	1.52066	1.46875e-07	2.1376e-06	lncRNA	ENSG00000261211	Up
ENSG00000159885.14	1.08872	2.67889	1.56115e-07	2.26359e-06	protein_coding	ZNF222	Up
ENSG00000184785.6	0.811336	3.80062	1.71393e-07	2.46214e-06	protein_coding	SMIM10	Up
ENSG00000143183.18	0.601069	7.98159	1.77323e-07	2.54027e-06	protein_coding	TMCO1	Up
ENSG00000171928.14	0.583603	6.45165	1.78935e-07	2.55159e-06	protein_coding	TVP23B	Up
ENSG00000140795.13	1.6048	1.45174	1.79879e-07	2.5627e-06	protein_coding	MYLK3	Up
ENSG00000136999.5	2.54322	0.0202221	1.8353e-07	2.60515e-06	protein_coding	CCN3	Up
ENSG00000015153.15	0.586642	4.94727	1.92107e-07	2.7145e-06	protein_coding	YAF2	Up
ENSG00000135346.9	2.17868	1.0092	2.03477e-07	2.85954e-06	protein_coding	CGA	Up
ENSG00000274641.2	2.60029	0.421336	2.10561e-07	2.94843e-06	protein_coding	H2BC17	Up
ENSG00000101608.13	0.656672	5.42535	2.24288e-07	3.12094e-06	protein_coding	MYL12A	Up
ENSG00000204682.8	0.625893	4.58299	2.24932e-07	3.1243e-06	lncRNA	MIR1915HG	Up
ENSG00000146856.14	0.749955	3.71159	2.30649e-07	3.19799e-06	protein_coding	AGBL3	Up
ENSG00000133872.14	0.595495	5.77168	2.30975e-07	3.19965e-06	protein_coding	SARAF	Up
ENSG00000131845.15	0.765988	3.78157	2.31639e-07	3.20313e-06	protein_coding	ZNF304	Up
ENSG00000174405.15	0.683515	4.72854	2.48097e-07	3.40044e-06	protein_coding	LIG4	Up
ENSG00000106772.19	0.979862	2.93263	2.52114e-07	3.44031e-06	protein_coding	PRUNE2	Up
ENSG00000073464.13	1.86697	1.00057	2.53235e-07	3.45257e-06	protein_coding	CLCN4	Up
ENSG00000148339.13	0.624086	5.14308	2.83584e-07	3.82605e-06	protein_coding	SLC25A25	Up
ENSG00000228393.5	1.03879	2.59172	3.14949e-07	4.21624e-06	lncRNA	LINC01004	Up
ENSG00000154736.6	1.5471	1.60643	3.35053e-07	4.47381e-06	protein_coding	ADAMTS5	Up
ENSG00000175213.3	0.680027	4.12848	3.52232e-07	4.69108e-06	protein_coding	ZNF408	Up
ENSG00000090612.22	0.632514	4.67581	3.52629e-07	4.69176e-06	protein_coding	ZNF268	Up
ENSG00000100097.12	0.863924	4.24433	3.53397e-07	4.69176e-06	protein_coding	LGALS1	Up
ENSG00000091436.17	0.587582	5.27554	3.6031e-07	4.76598e-06	protein_coding	MAP3K20	Up
ENSG00000166311.10	0.901498	3.11912	3.69917e-07	4.88889e-06	protein_coding	SMPD1	Up
ENSG00000152078.10	0.603293	4.91968	3.73619e-07	4.93361e-06	protein_coding	TLCD4	Up
ENSG00000004866.22	0.762594	3.78637	3.85874e-07	5.07387e-06	protein_coding	ST7	Up
ENSG00000146038.12	1.62018	1.10543	3.86396e-07	5.07643e-06	protein_coding	DCDC2	Up
ENSG00000253251.3	1.01952	3.22387	3.87931e-07	5.09229e-06	protein_coding	SHLD3	Up
ENSG00000137331.12	1.08786	2.71381	3.94946e-07	5.17999e-06	protein_coding	IER3	Up
ENSG00000279865.1	1.81262	1.01595	4.00669e-07	5.2462e-06	TEC	ENSG00000279865	Up
ENSG00000171502.15	0.912748	3.12455	4.03325e-07	5.27652e-06	protein_coding	COL24A1	Up
ENSG00000183891.6	0.678073	4.33015	4.22692e-07	5.49748e-06	protein_coding	TTC32	Up
ENSG00000176971.4	1.23176	2.3734	4.30279e-07	5.57776e-06	protein_coding	FIBIN	Up
ENSG00000245149.5	0.982736	2.96259	4.38235e-07	5.67586e-06	lncRNA	RNF139-DT	Up
ENSG00000118620.13	0.591821	4.51623	4.41039e-07	5.70443e-06	protein_coding	ZNF430	Up
ENSG00000127920.6	0.979614	3.26049	4.41558e-07	5.70462e-06	protein_coding	GNG11	Up
ENSG00000255717.8	0.614408	8.01225	4.47487e-07	5.77162e-06	lncRNA	SNHG1	Up
ENSG00000120533.13	0.631029	6.87303	5.17472e-07	6.55985e-06	protein_coding	ENY2	Up
ENSG00000166710.22	0.620644	7.92552	5.29664e-07	6.69183e-06	protein_coding	B2M	Up
ENSG00000132823.11	0.608155	5.78245	5.33949e-07	6.73573e-06	protein_coding	OSER1	Up
ENSG00000175899.15	2.48062	0.332501	5.4098e-07	6.81889e-06	protein_coding	A2M	Up
ENSG00000189308.11	0.589985	5.13054	6.20714e-07	7.71125e-06	protein_coding	LIN54	Up
ENSG00000132432.14	0.617217	7.26451	6.58743e-07	8.13165e-06	protein_coding	SEC61G	Up
ENSG00000109738.11	0.740888	3.7567	7.2129e-07	8.84283e-06	protein_coding	GLRB	Up
ENSG00000080802.20	0.632963	4.91009	7.2148e-07	8.84283e-06	protein_coding	CNOT4	Up
ENSG00000169871.13	0.745663	4.01849	7.42729e-07	9.06748e-06	protein_coding	TRIM56	Up
ENSG00000254560.6	0.938633	2.89	7.70465e-07	9.37661e-06	lncRNA	BBOX1-AS1	Up
ENSG00000236824.2	1.48463	2.01929	7.72072e-07	9.3888e-06	scRNA	BCYRN1	Up
ENSG00000261716.2	0.941714	2.96306	7.77567e-07	9.44823e-06	transcribed_unprocessed_pseudogene	H2BC20P	Up
ENSG00000147324.11	0.893821	3.00274	7.92105e-07	9.60234e-06	protein_coding	MFHAS1	Up
ENSG00000083750.13	0.633502	4.56033	8.32314e-07	1.00116e-05	protein_coding	RRAGB	Up
ENSG00000109220.11	0.746238	4.38666	8.62012e-07	1.02971e-05	protein_coding	CHIC2	Up
ENSG00000260464.1	2.41831	0.0966956	8.76759e-07	1.04571e-05	lncRNA	ENSG00000260464	Up
ENSG00000164167.12	0.625501	4.61354	9.26684e-07	1.10103e-05	protein_coding	LSM6	Up
ENSG00000130222.11	2.4948	0.668105	9.68683e-07	1.14285e-05	protein_coding	GADD45G	Up
ENSG00000119943.13	1.47187	1.39675	9.69618e-07	1.14285e-05	protein_coding	PYROXD2	Up
ENSG00000229852.4	1.18416	2.68766	9.78543e-07	1.15033e-05	lncRNA	KHDC1-AS1	Up
ENSG00000270681.1	1.11892	3.04807	1.0429e-06	1.21559e-05	lncRNA	ENSG00000270681	Up
ENSG00000187796.15	1.18463	2.07504	1.04808e-06	1.22007e-05	protein_coding	CARD9	Up
ENSG00000221869.5	0.929823	2.86756	1.13001e-06	1.30684e-05	protein_coding	CEBPD	Up
ENSG00000168916.16	0.61154	5.44722	1.1302e-06	1.30684e-05	protein_coding	ZNF608	Up
ENSG00000143499.14	0.609118	6.25417	1.16423e-06	1.3402e-05	protein_coding	SMYD2	Up
ENSG00000112343.11	0.773229	3.64246	1.19437e-06	1.36983e-05	protein_coding	TRIM38	Up
ENSG00000115267.9	1.57924	1.19083	1.30071e-06	1.47976e-05	protein_coding	IFIH1	Up
ENSG00000213190.4	0.592138	4.76921	1.33689e-06	1.51427e-05	protein_coding	MLLT11	Up
ENSG00000243147.8	0.589684	6.02603	1.34129e-06	1.51815e-05	protein_coding	MRPL33	Up
ENSG00000164116.17	0.595792	4.382	1.36399e-06	1.54159e-05	protein_coding	GUCY1A1	Up
ENSG00000104856.14	0.817402	3.03127	1.37375e-06	1.55149e-05	protein_coding	RELB	Up
ENSG00000173567.16	2.26376	0.385282	1.40552e-06	1.58392e-05	protein_coding	ADGRF3	Up
ENSG00000156232.7	0.623631	4.46355	1.70919e-06	1.89586e-05	protein_coding	WHAMM	Up
ENSG00000124159.17	2.19322	0.200793	1.72393e-06	1.90969e-05	protein_coding	MATN4	Up
ENSG00000251359.4	1.74856	0.878733	1.72524e-06	1.90969e-05	lncRNA	WWC2-AS2	Up
ENSG00000168267.7	1.67147	1.15843	1.72535e-06	1.90969e-05	protein_coding	PTF1A	Up
ENSG00000269889.1	2.17991	0.179496	1.88984e-06	2.06526e-05	lncRNA	ENSG00000269889	Up
ENSG00000185158.12	0.755187	3.59262	1.94666e-06	2.11989e-05	protein_coding	LRRC37B	Up
ENSG00000273015.2	0.68783	4.15439	1.98243e-06	2.15281e-05	lncRNA	ENSG00000273015	Up
ENSG00000241749.4	2.16513	0.240996	2.44339e-06	2.60243e-05	transcribed_processed_pseudogene	RPSAP52	Up
ENSG00000185507.21	1.42927	1.81202	2.46439e-06	2.62121e-05	protein_coding	IRF7	Up
ENSG00000261040.8	2.24598	0.495975	2.49194e-06	2.64869e-05	transcribed_unitary_pseudogene	WFDC21P	Up
ENSG00000286190.2	0.618989	4.24375	2.60372e-06	2.75055e-05	protein_coding	ENSG00000286190	Up
ENSG00000211584.14	0.781182	3.48499	2.74343e-06	2.88051e-05	protein_coding	SLC48A1	Up
ENSG00000257167.3	0.910805	3.02276	2.75097e-06	2.88647e-05	lncRNA	TMPO-AS1	Up
ENSG00000196549.13	0.718695	3.44048	2.77254e-06	2.90519e-05	protein_coding	MME	Up
ENSG00000251192.8	0.783203	3.17877	2.94446e-06	3.06465e-05	protein_coding	ZNF674	Up
ENSG00000149564.12	1.24106	1.75677	3.0239e-06	3.14312e-05	protein_coding	ESAM	Up
ENSG00000071243.16	0.619106	5.57709	3.03742e-06	3.15505e-05	protein_coding	ING3	Up
ENSG00000196754.13	2.00812	0.254021	3.0887e-06	3.20403e-05	protein_coding	S100A2	Up
ENSG00000182687.4	2.00959	0.439565	3.28954e-06	3.38748e-05	protein_coding	GALR2	Up
ENSG00000047346.13	0.731113	3.80773	3.39826e-06	3.49481e-05	protein_coding	FAM214A	Up
ENSG00000152784.16	1.17891	2.01492	3.45172e-06	3.54274e-05	protein_coding	PRDM8	Up
ENSG00000164120.14	1.01337	2.83545	3.56735e-06	3.63978e-05	protein_coding	HPGD	Up
ENSG00000158406.6	1.93194	1.17102	3.70791e-06	3.7708e-05	protein_coding	H4C8	Up
ENSG00000172594.13	0.814321	3.37826	3.94489e-06	3.98735e-05	protein_coding	SMPDL3A	Up
ENSG00000243766.8	2.22461	0.0732093	3.97229e-06	4.00816e-05	lncRNA	HOTTIP	Up
ENSG00000144642.22	1.24589	2.05119	3.99958e-06	4.03308e-05	protein_coding	RBMS3	Up
ENSG00000256087.7	0.599205	4.75663	4.49189e-06	4.48582e-05	protein_coding	ZNF432	Up
ENSG00000228223.3	0.624018	4.37066	4.7077e-06	4.66534e-05	lncRNA	HCG11	Up
ENSG00000149289.11	0.701192	3.89684	4.83579e-06	4.777e-05	protein_coding	ZC3H12C	Up
ENSG00000170122.6	1.35394	1.29272	4.88445e-06	4.81592e-05	protein_coding	FOXD4	Up
ENSG00000188659.10	0.936131	2.57037	5.24698e-06	5.13424e-05	protein_coding	SAXO2	Up
ENSG00000197822.12	0.714026	3.87069	5.29088e-06	5.16418e-05	protein_coding	OCLN	Up
ENSG00000279331.1	1.70083	0.825347	5.33528e-06	5.19445e-05	TEC	RBM12B-AS1	Up
ENSG00000172086.9	0.708457	4.28485	5.71912e-06	5.52315e-05	protein_coding	KRCC1	Up
ENSG00000165124.19	1.17077	2.17662	6.05423e-06	5.81783e-05	protein_coding	SVEP1	Up
ENSG00000173451.7	0.699867	3.84082	6.27936e-06	6.01555e-05	protein_coding	THAP2	Up
ENSG00000278991.1	1.73108	0.586085	6.91606e-06	6.52885e-05	TEC	ENSG00000278991	Up
ENSG00000041982.16	1.18315	2.0169	7.09221e-06	6.65969e-05	protein_coding	TNC	Up
ENSG00000099840.14	1.29957	1.6674	7.13261e-06	6.69259e-05	protein_coding	IZUMO4	Up
ENSG00000215067.11	0.989129	2.62388	7.66528e-06	7.13634e-05	lncRNA	ALOX12-AS1	Up
ENSG00000182511.12	1.51085	1.30155	8.04214e-06	7.46036e-05	protein_coding	FES	Up
ENSG00000139209.16	2.48439	0.162782	8.30077e-06	7.67278e-05	protein_coding	SLC38A4	Up
ENSG00000224635.2	2.11265	-0.0201546	8.98179e-06	8.24827e-05	lncRNA	ENSG00000224635	Up
ENSG00000151689.13	0.769718	3.39894	9.21704e-06	8.43438e-05	protein_coding	INPP1	Up
ENSG00000102547.19	0.867607	2.82822	9.33573e-06	8.5229e-05	protein_coding	CAB39L	Up
ENSG00000165501.17	0.589667	4.92887	9.47242e-06	8.62235e-05	protein_coding	LRR1	Up
ENSG00000285967.1	0.609262	4.607	1.00905e-05	9.1208e-05	lncRNA	NIPBL-DT	Up
ENSG00000105085.11	0.716479	3.56552	1.03629e-05	9.35074e-05	protein_coding	MED26	Up
ENSG00000163577.8	0.602448	4.32343	1.094e-05	9.79745e-05	protein_coding	EIF5A2	Up
ENSG00000178935.5	0.740572	3.16098	1.09778e-05	9.82559e-05	protein_coding	ZNF552	Up
ENSG00000105617.4	0.806319	2.96403	1.13e-05	0.000100618	protein_coding	LENG1	Up
ENSG00000224420.4	2.01399	0.345783	1.15574e-05	0.000102616	protein_coding	ADM5	Up
ENSG00000180611.7	0.815119	2.72663	1.17314e-05	0.000103923	protein_coding	MB21D2	Up
ENSG00000271643.2	1.21131	1.87856	1.19599e-05	0.000105706	lncRNA	PDCD6IP-DT	Up
ENSG00000279691.1	1.42258	1.29936	1.23565e-05	0.000108963	TEC	ENSG00000279691	Up
ENSG00000164758.7	0.603808	4.56825	1.24904e-05	0.000110019	protein_coding	MED30	Up
ENSG00000253669.4	1.41681	1.19711	1.27792e-05	0.000112382	lncRNA	GASAL1	Up
ENSG00000198502.6	1.48167	1.13252	1.34287e-05	0.000117352	protein_coding	HLA-DRB5	Up
ENSG00000244405.8	1.59532	1.15988	1.4029e-05	0.00012198	protein_coding	ETV5	Up
ENSG00000197619.15	0.619445	4.50924	1.41428e-05	0.000122897	protein_coding	ZNF615	Up
ENSG00000269951.1	1.16917	2.02623	1.42952e-05	0.000124054	lncRNA	ENSG00000269951	Up
ENSG00000174132.9	0.695623	4.3461	1.43822e-05	0.000124563	protein_coding	FAM174A	Up
ENSG00000159882.13	0.728536	3.57986	1.62701e-05	0.000139429	protein_coding	ZNF230	Up
ENSG00000196268.12	0.62401	3.82356	1.6334e-05	0.000139829	protein_coding	ZNF493	Up
ENSG00000279692.1	1.18261	2.51865	1.72688e-05	0.00014681	TEC	ENSG00000279692	Up
ENSG00000279140.1	1.33498	1.72287	1.78675e-05	0.000151454	TEC	ENSG00000279140	Up
ENSG00000116014.10	1.35291	1.58421	1.85464e-05	0.000156696	protein_coding	KISS1R	Up
ENSG00000115252.18	0.906172	2.91035	1.96119e-05	0.00016507	protein_coding	PDE1A	Up
ENSG00000220804.10	1.23294	1.66723	2.03479e-05	0.000170433	transcribed_unprocessed_pseudogene	LINC01881	Up
ENSG00000000005.6	1.84663	0.253928	2.15992e-05	0.00018033	protein_coding	TNMD	Up
ENSG00000269971.1	2.36513	0.169032	2.18729e-05	0.000182419	lncRNA	ENSG00000269971	Up
ENSG00000246273.8	0.79997	2.79989	2.19059e-05	0.000182596	lncRNA	SBF2-AS1	Up
ENSG00000168826.16	0.865249	2.64315	2.21139e-05	0.000184231	protein_coding	ZBTB49	Up
ENSG00000214212.9	1.55696	0.914357	2.23789e-05	0.000186239	protein_coding	C19orf38	Up
ENSG00000078018.21	1.44862	0.948898	2.29492e-05	0.000190272	protein_coding	MAP2	Up
ENSG00000166432.16	1.72168	0.429372	2.29728e-05	0.000190325	protein_coding	ZMAT1	Up
ENSG00000279641.1	1.4354	1.35397	2.30374e-05	0.000190595	TEC	ENSG00000279641	Up
ENSG00000228878.9	1.08539	1.90213	2.32079e-05	0.00019161	lncRNA	SEPTIN7-DT	Up
ENSG00000261094.2	1.15263	1.97826	2.38005e-05	0.000195727	lncRNA	ENSG00000261094	Up
ENSG00000132718.9	0.915638	2.36508	2.40788e-05	0.000197737	protein_coding	SYT11	Up
ENSG00000196787.4	1.55016	1.20751	2.49416e-05	0.000203959	protein_coding	H2AC11	Up
ENSG00000132256.20	0.956342	2.22373	2.50891e-05	0.000205057	protein_coding	TRIM5	Up
ENSG00000006652.15	0.676669	4.03375	2.54858e-05	0.000207426	protein_coding	IFRD1	Up
ENSG00000176697.20	2.12453	0.314088	2.56527e-05	0.000208675	protein_coding	BDNF	Up
ENSG00000231769.4	1.20478	1.46737	2.59603e-05	0.000210846	lncRNA	ENSG00000231769	Up
ENSG00000186977.3	1.65507	0.798508	2.85763e-05	0.000229215	protein_coding	KRTAP19-5	Up
ENSG00000038295.8	0.963222	2.3203	2.86205e-05	0.000229452	protein_coding	TLL1	Up
ENSG00000137628.18	0.852212	2.55036	2.90135e-05	0.000232482	protein_coding	DDX60	Up
ENSG00000103066.13	0.620997	3.78099	2.96731e-05	0.000237156	protein_coding	PLA2G15	Up
ENSG00000231742.6	1.40623	1.23779	3.02515e-05	0.000241406	lncRNA	LINC01273	Up
ENSG00000271869.1	1.6418	0.427969	3.23416e-05	0.00025572	lncRNA	DCTN6-DT	Up
ENSG00000228570.8	1.81534	0.390282	3.2895e-05	0.000259566	protein_coding	NUTM2E	Up
ENSG00000273230.1	1.39881	1.6793	3.54107e-05	0.000276467	lncRNA	ENSG00000273230	Up
ENSG00000133101.10	1.85925	0.409774	3.57766e-05	0.000279043	protein_coding	CCNA1	Up
ENSG00000165115.15	0.720705	3.07697	3.62229e-05	0.000282099	protein_coding	KIF27	Up
ENSG00000168477.19	1.57078	0.750682	3.71902e-05	0.000288763	protein_coding	TNXB	Up
ENSG00000178031.18	1.62001	0.712006	3.80082e-05	0.000294673	protein_coding	ADAMTSL1	Up
ENSG00000169228.14	0.851654	2.93552	3.85443e-05	0.000298401	protein_coding	RAB24	Up
ENSG00000062370.17	0.664658	3.50651	3.85468e-05	0.000298401	protein_coding	ZNF112	Up
ENSG00000119640.9	0.648544	4.16598	3.9058e-05	0.000301907	protein_coding	ACYP1	Up
ENSG00000138311.18	1.20332	1.37154	3.93896e-05	0.000304319	protein_coding	ZNF365	Up
ENSG00000256683.7	0.744396	3.39461	4.0045e-05	0.000308768	protein_coding	ZNF350	Up
ENSG00000155011.9	1.76722	1.38054	4.07594e-05	0.000313498	protein_coding	DKK2	Up
ENSG00000134954.14	1.42218	1.5025	4.20171e-05	0.000321579	protein_coding	ETS1	Up
ENSG00000235903.10	1.0798	1.85034	4.21647e-05	0.00032255	lncRNA	CPB2-AS1	Up
ENSG00000269964.4	1.84707	0.202837	4.37023e-05	0.00033251	protein_coding	MEI4	Up
ENSG00000257557.2	1.75407	0.261447	4.41482e-05	0.000334755	lncRNA	PPP1R12A-AS1	Up
ENSG00000077274.9	1.88078	0.0253296	4.44392e-05	0.000336797	protein_coding	CAPN6	Up
ENSG00000289092.1	1.22487	1.76866	4.72695e-05	0.000354955	lncRNA	ENSG00000289092	Up
ENSG00000163637.13	1.26841	1.6179	4.97337e-05	0.000370503	protein_coding	PRICKLE2	Up
ENSG00000187601.5	1.38457	1.0284	5.12675e-05	0.000379835	protein_coding	MAGEH1	Up
ENSG00000289579.1	1.7885	0.601367	5.40891e-05	0.000398648	lncRNA	ENSG00000289579	Up
ENSG00000005238.20	0.803139	2.76571	5.46573e-05	0.000402262	protein_coding	FAM214B	Up
ENSG00000106546.14	0.603794	3.54708	5.53428e-05	0.000406729	protein_coding	AHR	Up
ENSG00000228436.4	1.7039	0.550426	5.55671e-05	0.000407949	lncRNA	ENSG00000228436	Up
ENSG00000286596.1	1.81527	0.278319	5.79021e-05	0.00042234	lncRNA	ENSG00000286596	Up
ENSG00000170458.14	1.60696	0.49714	5.96951e-05	0.000432371	protein_coding	CD14	Up
ENSG00000260339.1	1.86832	0.0250987	6.01484e-05	0.000434844	lncRNA	HEXA-AS1	Up
ENSG00000105619.14	0.699161	3.27194	6.1888e-05	0.000446381	protein_coding	TFPT	Up
ENSG00000188573.8	0.91882	2.23046	6.25877e-05	0.000450174	protein_coding	FBLL1	Up
ENSG00000168273.8	0.595203	4.73986	6.2969e-05	0.000452496	protein_coding	SMIM4	Up
ENSG00000123570.4	0.646278	3.64038	6.30797e-05	0.000452873	protein_coding	RAB9B	Up
ENSG00000188672.19	1.83427	0.150641	6.42639e-05	0.000460184	protein_coding	RHCE	Up
ENSG00000141293.16	1.72079	0.238294	6.58712e-05	0.000469227	protein_coding	SKAP1	Up
ENSG00000260852.1	0.629929	3.43765	6.76672e-05	0.000479163	lncRNA	FBXL19-AS1	Up
ENSG00000119917.15	1.73004	0.593711	6.77026e-05	0.000479195	protein_coding	IFIT3	Up
ENSG00000119632.4	0.59082	4.25277	6.96215e-05	0.00049121	protein_coding	IFI27L2	Up
ENSG00000133169.6	0.807649	2.81436	7.16304e-05	0.000503325	protein_coding	BEX1	Up
ENSG00000146021.15	0.997254	2.45446	7.60037e-05	0.000529741	protein_coding	KLHL3	Up
ENSG00000288868.1	1.60308	0.699208	7.62917e-05	0.000531509	lncRNA	ENSG00000288868	Up
ENSG00000140853.17	0.919962	2.14619	7.73384e-05	0.000538318	protein_coding	NLRC5	Up
ENSG00000159216.19	0.928086	2.21993	7.9462e-05	0.000550878	protein_coding	RUNX1	Up
ENSG00000237438.7	1.90703	-0.0267366	7.97597e-05	0.000552201	transcribed_unprocessed_pseudogene	CECR7	Up
ENSG00000148483.9	1.81474	0.251224	7.98785e-05	0.000552778	protein_coding	TMEM236	Up
ENSG00000112293.15	0.795709	2.92198	8.21628e-05	0.000566063	protein_coding	GPLD1	Up
ENSG00000278922.1	0.807159	3.12504	8.27253e-05	0.000568929	TEC	ENSG00000278922	Up
ENSG00000197980.14	1.58586	0.639392	8.34473e-05	0.000573133	protein_coding	LEKR1	Up
ENSG00000263412.2	0.917404	2.0837	8.64813e-05	0.000592661	lncRNA	NFE2L1-DT	Up
ENSG00000077009.14	1.62954	0.46551	8.67383e-05	0.000594159	protein_coding	NMRK2	Up
ENSG00000171155.8	0.763538	3.49376	8.71745e-05	0.000596621	protein_coding	C1GALT1C1	Up
ENSG00000197302.11	0.652358	3.46572	8.8426e-05	0.000604387	protein_coding	ZNF720	Up
ENSG00000227403.3	1.13163	1.89889	9.00628e-05	0.000612685	lncRNA	LINC01806	Up
ENSG00000128683.14	0.68305	3.04415	9.20847e-05	0.000624837	protein_coding	GAD1	Up
ENSG00000289135.1	1.18964	1.5666	9.25473e-05	0.000627584	lncRNA	ENSG00000289135	Up
ENSG00000273066.5	0.74866	2.6982	0.000100792	0.000676698	lncRNA	ENSG00000273066	Up
ENSG00000260804.3	0.881218	2.06707	0.000106222	0.000706733	lncRNA	LINC01963	Up
ENSG00000278903.4	0.889313	2.21036	0.000106531	0.000708188	lncRNA	ENSG00000278903	Up
ENSG00000130600.20	1.61623	0.448038	0.000114863	0.000757733	lncRNA	H19	Up
ENSG00000136158.12	0.605538	4.33735	0.000115589	0.000761554	protein_coding	SPRY2	Up
ENSG00000205002.4	1.82949	0.297163	0.000116469	0.000766701	protein_coding	AARD	Up
ENSG00000100483.14	0.602293	3.68622	0.000116913	0.000769296	protein_coding	VCPKMT	Up
ENSG00000213949.10	0.588734	3.61221	0.000117977	0.000775643	protein_coding	ITGA1	Up
ENSG00000271122.1	0.911928	2.39299	0.000118938	0.000780639	lncRNA	HERPUD2-AS1	Up
ENSG00000185442.13	1.0052	1.68101	0.00011981	0.000786027	protein_coding	FAM174B	Up
ENSG00000119922.11	2.05114	0.360774	0.000122677	0.00080314	protein_coding	IFIT2	Up
ENSG00000168679.18	0.734636	3.15696	0.000125111	0.000816321	protein_coding	SLC16A4	Up
ENSG00000104497.15	0.630946	3.69419	0.000130569	0.000845894	protein_coding	SNX16	Up
ENSG00000179988.15	0.598051	3.98002	0.000132279	0.000855185	protein_coding	PSTK	Up
ENSG00000198910.14	1.20177	1.64309	0.000134274	0.000866639	protein_coding	L1CAM	Up
ENSG00000090530.10	1.21467	1.05546	0.000134605	0.00086818	protein_coding	P3H2	Up
ENSG00000275223.1	1.58384	0.333211	0.000134624	0.00086818	lncRNA	ENSG00000275223	Up
ENSG00000246695.9	0.700366	2.90212	0.000138399	0.000889569	lncRNA	RASSF8-AS1	Up
ENSG00000130433.8	1.34718	0.975124	0.000139527	0.000895339	protein_coding	CACNG6	Up
ENSG00000169403.12	1.15708	1.48546	0.000150855	0.000957737	protein_coding	PTAFR	Up
ENSG00000197808.13	0.677708	3.67515	0.000151976	0.000964066	protein_coding	ZNF461	Up
ENSG00000171428.15	0.690739	3.32877	0.000154383	0.000975352	protein_coding	NAT1	Up
ENSG00000196387.10	0.987911	2.09316	0.000164346	0.00103116	protein_coding	ZNF140	Up
ENSG00000176236.6	1.50444	0.510695	0.000169115	0.0010581	lncRNA	RPP38-DT	Up
ENSG00000182324.7	1.04378	1.86226	0.000180321	0.00111963	protein_coding	KCNJ14	Up
ENSG00000240996.1	1.57464	0.335694	0.000182314	0.0011293	lncRNA	ENSG00000240996	Up
ENSG00000176593.8	0.835675	2.16275	0.000186219	0.00115073	lncRNA	ENSG00000176593	Up
ENSG00000174007.9	0.609336	3.1994	0.000197174	0.00120838	protein_coding	CEP19	Up
ENSG00000258072.1	1.41381	0.489258	0.000198525	0.00121518	processed_pseudogene	ENSG00000258072	Up
ENSG00000263934.5	1.55287	0.398027	0.000199679	0.00122128	snoRNA	SNORD3A	Up
ENSG00000258469.1	1.66747	0.377606	0.000201463	0.00123122	processed_pseudogene	CHMP4BP1	Up
ENSG00000279259.1	1.0337	1.90807	0.000202798	0.00123792	TEC	ENSG00000279259	Up
ENSG00000160588.10	0.744767	2.50899	0.000206638	0.00125789	protein_coding	MPZL3	Up
ENSG00000108551.5	1.43092	0.460624	0.000209151	0.00126921	protein_coding	RASD1	Up
ENSG00000235609.7	1.69082	0.19384	0.000212189	0.00128464	lncRNA	ENSG00000235609	Up
ENSG00000288983.1	0.701389	2.88134	0.000215595	0.00130373	lncRNA	ENSG00000288983	Up
ENSG00000158427.15	1.2124	1.26459	0.000221333	0.00133375	protein_coding	TMSB15B	Up
ENSG00000242732.4	0.624747	3.31008	0.000225635	0.00135599	protein_coding	RTL5	Up
ENSG00000121413.13	0.94071	1.75709	0.000235088	0.00140736	protein_coding	ZSCAN18	Up
ENSG00000080166.16	1.39427	0.477659	0.000236143	0.00141042	protein_coding	DCT	Up
ENSG00000138792.10	1.00266	1.96517	0.000236466	0.00141122	protein_coding	ENPEP	Up
ENSG00000225159.1	1.10334	1.39131	0.000240904	0.00143279	processed_pseudogene	NPM1P39	Up
ENSG00000188283.12	0.584992	3.63598	0.00024397	0.0014488	protein_coding	ZNF383	Up
ENSG00000251615.3	1.2834	0.983134	0.000245757	0.00145774	lncRNA	ENSG00000251615	Up
ENSG00000221817.11	1.0437	1.82883	0.000247586	0.00146724	lncRNA	PPP3CB-AS1	Up
ENSG00000117862.13	0.868489	3.11297	0.00025612	0.00151244	protein_coding	TXNDC12	Up
ENSG00000087510.7	0.66879	3.02259	0.000260571	0.00153622	protein_coding	TFAP2C	Up
ENSG00000164690.8	2.16047	0.534351	0.000261485	0.00154102	protein_coding	SHH	Up
ENSG00000213967.12	1.02233	1.91643	0.000270756	0.00158502	protein_coding	ZNF726	Up
ENSG00000087589.17	1.70174	0.252329	0.00027159	0.00158852	protein_coding	CASS4	Up
ENSG00000166257.10	1.02801	1.81885	0.000301126	0.00173929	protein_coding	SCN3B	Up
ENSG00000115841.21	0.853344	2.04625	0.000302943	0.00174755	protein_coding	RMDN2	Up
ENSG00000239779.7	0.664454	2.92923	0.00032422	0.00185171	protein_coding	WBP1	Up
ENSG00000261342.1	1.32523	0.810191	0.000342247	0.00194395	lncRNA	ENSG00000261342	Up
ENSG00000175611.13	0.701209	2.78913	0.000344502	0.0019539	lncRNA	LINC00476	Up
ENSG00000182308.7	0.873106	1.86611	0.000348704	0.00197412	protein_coding	DCAF4L1	Up
ENSG00000247151.7	1.66857	0.202168	0.000350649	0.00198369	lncRNA	CSTF3-DT	Up
ENSG00000178498.16	0.752122	2.40373	0.000350994	0.0019842	protein_coding	DTX3	Up
ENSG00000224758.1	1.53251	0.338373	0.000358229	0.00201957	lncRNA	LINC01167	Up
ENSG00000070778.13	0.609248	3.49737	0.000360213	0.00202893	protein_coding	PTPN21	Up
ENSG00000198576.4	0.91031	1.85629	0.000365311	0.0020554	protein_coding	ARC	Up
ENSG00000172602.11	0.898377	2.19999	0.000372924	0.00209013	protein_coding	RND1	Up
ENSG00000260805.2	1.17628	1.30126	0.000376785	0.00210774	lncRNA	ENSG00000260805	Up
ENSG00000247516.8	0.635848	2.90081	0.0003777	0.0021121	lncRNA	MIR4458HG	Up
ENSG00000198626.18	0.885095	1.90369	0.000379789	0.00212149	protein_coding	RYR2	Up
ENSG00000165948.11	0.599559	3.45999	0.000382469	0.00213416	protein_coding	IFI27L1	Up
ENSG00000251095.8	0.692694	2.63374	0.00039427	0.00219292	lncRNA	ENSG00000251095	Up
ENSG00000144802.11	0.856038	3.17542	0.000399083	0.00221571	protein_coding	NFKBIZ	Up
ENSG00000172361.6	1.30999	0.794369	0.00040068	0.00222379	protein_coding	CFAP53	Up
ENSG00000148444.16	0.64964	3.62581	0.000416413	0.00229668	protein_coding	COMMD3	Up
ENSG00000106479.11	0.619264	3.23874	0.000419191	0.00230674	protein_coding	ZNF862	Up
ENSG00000123609.11	1.13163	1.2661	0.000425497	0.00233458	protein_coding	NMI	Up
ENSG00000286835.1	1.23832	1.05043	0.000444905	0.00242844	lncRNA	ENSG00000286835	Up
ENSG00000112530.12	1.74832	0.0907925	0.00044774	0.00244049	protein_coding	PACRG	Up
ENSG00000126803.10	0.599802	3.04095	0.000460449	0.00250186	protein_coding	HSPA2	Up
ENSG00000163472.19	0.796034	2.48812	0.000466156	0.00252668	protein_coding	TMEM79	Up
ENSG00000128016.7	0.789727	2.42685	0.000467471	0.00253116	protein_coding	ZFP36	Up
ENSG00000132016.12	0.776571	2.61043	0.000484397	0.00260825	protein_coding	BRME1	Up
ENSG00000245498.7	1.20321	1.07402	0.000485013	0.00260976	lncRNA	ENSG00000245498	Up
ENSG00000131480.9	0.65632	2.71339	0.000485908	0.00261179	protein_coding	AOC2	Up
ENSG00000039139.11	1.70311	-0.0406053	0.000496631	0.00266029	protein_coding	DNAH5	Up
ENSG00000128254.16	1.37085	0.417333	0.000500698	0.00267562	lncRNA	YWHAH-AS1	Up
ENSG00000143469.20	0.69102	2.59607	0.000503552	0.00268902	protein_coding	SYT14	Up
ENSG00000164125.16	1.13132	1.24145	0.000521348	0.00277071	protein_coding	GASK1B	Up
ENSG00000196542.9	1.40842	0.610662	0.00052726	0.00279734	protein_coding	SPTSSB	Up
ENSG00000174844.15	1.57709	0.0133429	0.000534432	0.00282342	protein_coding	DNAH12	Up
ENSG00000165121.12	0.638709	3.19231	0.000584098	0.0030397	transcribed_unprocessed_pseudogene	ENSG00000165121	Up
ENSG00000289294.1	1.09787	1.11411	0.000584418	0.00304034	lncRNA	ENSG00000289294	Up
ENSG00000119636.16	0.756565	2.57409	0.000599407	0.00310687	protein_coding	BBOF1	Up
ENSG00000163536.13	0.585034	3.64201	0.000611713	0.00315696	protein_coding	SERPINI1	Up
ENSG00000250451.5	0.695891	2.45567	0.000616932	0.00317861	lncRNA	HOXC-AS1	Up
ENSG00000184619.8	0.719855	3.03106	0.000620384	0.00319534	protein_coding	KRBA2	Up
ENSG00000102981.10	0.863822	1.78663	0.000622408	0.00320172	protein_coding	PARD6A	Up
ENSG00000111254.8	0.941279	1.59576	0.000629994	0.00323625	protein_coding	AKAP3	Up
ENSG00000277511.1	1.45678	0.53903	0.000631395	0.0032413	lncRNA	ENSG00000277511	Up
ENSG00000141965.5	0.790632	2.2647	0.000635101	0.00325602	protein_coding	FEM1A	Up
ENSG00000197472.15	0.842968	1.8489	0.000646559	0.00330494	protein_coding	ZNF695	Up
ENSG00000167995.17	1.37258	0.796945	0.000655116	0.00334017	protein_coding	BEST1	Up
ENSG00000284602.1	0.825765	2.02167	0.000655817	0.00334017	lncRNA	ENSG00000284602	Up
ENSG00000068079.8	0.817773	2.07891	0.00065959	0.00335719	protein_coding	IFI35	Up
ENSG00000260526.1	1.01097	1.94321	0.000666854	0.00338971	lncRNA	AP1AR-DT	Up
ENSG00000276728.1	0.811815	1.89359	0.000675839	0.00342977	lncRNA	ENSG00000276728	Up
ENSG00000198939.8	1.42057	0.171667	0.000752439	0.00376438	protein_coding	ZFP2	Up
ENSG00000151687.15	0.813128	2.77311	0.000757686	0.00378819	protein_coding	ANKAR	Up
ENSG00000263823.1	1.137	1.0568	0.0007698	0.0038401	lncRNA	ENSG00000263823	Up
ENSG00000220323.4	1.05295	1.65076	0.000778176	0.00387566	transcribed_unprocessed_pseudogene	H2BC19P	Up
ENSG00000139890.10	1.12796	1.3283	0.000781975	0.00389084	protein_coding	REM2	Up
ENSG00000288833.1	1.06298	1.39746	0.000789743	0.00392571	lncRNA	ENSG00000288833	Up
ENSG00000260495.1	1.27628	0.437559	0.000829192	0.00409428	lncRNA	ENSG00000260495	Up
ENSG00000235919.5	0.711536	2.6549	0.000832776	0.00410937	lncRNA	ASH1L-AS1	Up
ENSG00000119283.16	1.59711	0.273623	0.000842489	0.00414807	protein_coding	TRIM67	Up
ENSG00000223573.7	0.791811	2.15635	0.000882768	0.00432036	protein_coding	TINCR	Up
ENSG00000271936.1	1.08014	1.39037	0.000911993	0.00444567	lncRNA	ENSG00000271936	Up
ENSG00000271851.1	0.992176	1.39424	0.000933625	0.00454064	lncRNA	ENSG00000271851	Up
ENSG00000232815.1	0.990342	1.29459	0.000964239	0.00466179	unprocessed_pseudogene	DUX4L50	Up
ENSG00000057657.17	1.51064	0.0919155	0.000971556	0.00469424	protein_coding	PRDM1	Up
ENSG00000225792.2	1.54962	0.0529165	0.000988335	0.00475902	lncRNA	ENSG00000225792	Up
ENSG00000286522.2	1.99084	0.599549	0.000988714	0.00475937	protein_coding	H3C2	Up
ENSG00000105499.14	1.64503	0.302765	0.00100299	0.00481915	protein_coding	PLA2G4C	Up
ENSG00000289138.1	1.45224	0.603514	0.00103145	0.00494364	lncRNA	ENSG00000289138	Up
ENSG00000125347.15	0.692319	2.71653	0.00103486	0.00495549	protein_coding	IRF1	Up
ENSG00000172031.7	0.671258	2.54159	0.00103901	0.00497068	protein_coding	EPHX4	Up
ENSG00000287104.1	0.679773	2.62279	0.00106485	0.00506609	lncRNA	ENSG00000287104	Up
ENSG00000260000.2	0.676217	2.57129	0.00108536	0.0051417	lncRNA	ENSG00000260000	Up
ENSG00000273148.1	0.812838	2.07403	0.00110606	0.00522863	lncRNA	LINC00653	Up
ENSG00000111331.14	0.698876	2.48344	0.00110746	0.00523205	protein_coding	OAS3	Up
ENSG00000272948.2	1.02734	1.17657	0.00111666	0.00526912	lncRNA	ENSG00000272948	Up
ENSG00000264920.3	0.850189	2.32903	0.00113615	0.00534644	lncRNA	SP2-DT	Up
ENSG00000177519.4	0.648498	3.05744	0.00113786	0.00535286	protein_coding	RPRM	Up
ENSG00000164764.11	1.21676	1.36865	0.00113826	0.00535311	protein_coding	SBSPON	Up
ENSG00000256043.5	1.24925	0.705813	0.00124503	0.0057817	protein_coding	CTSO	Up
ENSG00000231738.11	1.33768	0.445475	0.00125727	0.00582463	protein_coding	TSPAN19	Up
ENSG00000179071.5	0.826134	1.73483	0.00125979	0.00583454	protein_coding	CCDC89	Up
ENSG00000256060.3	0.797495	2.20868	0.00126034	0.00583537	protein_coding	TRAPPC2B	Up
ENSG00000273763.3	1.24406	0.697452	0.00127786	0.00590768	transcribed_processed_pseudogene	ENSG00000273763	Up
ENSG00000203706.8	1.25555	0.459802	0.00128179	0.00592056	lncRNA	SERTAD4-AS1	Up
ENSG00000140280.14	0.847949	2.20728	0.00129659	0.00597649	protein_coding	LYSMD2	Up
ENSG00000274253.6	0.840138	1.91109	0.00130447	0.00600722	lncRNA	ENSG00000274253	Up
ENSG00000247400.5	0.644626	2.73405	0.00130462	0.00600722	lncRNA	DNAJC3-DT	Up
ENSG00000142089.17	0.741997	2.14264	0.00131187	0.00603352	protein_coding	IFITM3	Up
ENSG00000271335.6	0.843096	1.88105	0.00132103	0.0060657	lncRNA	CCNY-AS1	Up
ENSG00000269994.3	0.635022	3.05707	0.00132265	0.00607137	lncRNA	LINC02893	Up
ENSG00000275457.1	1.16058	0.841475	0.00132402	0.00607588	lncRNA	ENSG00000275457	Up
ENSG00000176399.4	1.06714	1.00277	0.0013395	0.0061342	protein_coding	DMRTA1	Up
ENSG00000259275.4	1.35186	0.534458	0.00134981	0.00617232	lncRNA	ENSG00000259275	Up
ENSG00000226067.7	0.924951	1.59242	0.00136035	0.00621518	lncRNA	LINC00623	Up
ENSG00000221821.4	0.826901	2.15106	0.00137396	0.00626245	protein_coding	C6orf226	Up
ENSG00000184515.11	0.676069	2.7654	0.00138597	0.00630979	protein_coding	BEX5	Up
ENSG00000116885.18	0.613569	2.87736	0.00139482	0.00634637	protein_coding	OSCP1	Up
ENSG00000272931.1	1.26494	0.838132	0.00140125	0.00636628	lncRNA	LRRC8D-DT	Up
ENSG00000169621.10	0.712564	2.18738	0.00143703	0.00651552	protein_coding	APLF	Up
ENSG00000277383.1	1.03798	1.41053	0.00144352	0.00653732	lncRNA	ENSG00000277383	Up
ENSG00000113389.16	1.45682	0.617014	0.00144628	0.00654443	protein_coding	NPR3	Up
ENSG00000204152.14	0.665634	2.56623	0.00148569	0.00669123	protein_coding	TIMM23B	Up
ENSG00000203279.5	1.25793	0.852294	0.00148877	0.00670313	lncRNA	ENSG00000203279	Up
ENSG00000185633.11	1.3784	0.195132	0.00149161	0.00671398	protein_coding	NDUFA4L2	Up
ENSG00000231999.8	0.920399	1.40129	0.00150777	0.0067769	lncRNA	LRRC8C-DT	Up
ENSG00000078487.18	0.780649	2.26056	0.0015137	0.00679764	protein_coding	ZCWPW1	Up
ENSG00000274386.6	1.02797	1.02429	0.00154838	0.00692585	protein_coding	TMEM269	Up
ENSG00000164379.7	1.19547	0.712855	0.00159666	0.0071065	protein_coding	FOXQ1	Up
ENSG00000115896.16	0.695186	2.18836	0.00160344	0.00713053	protein_coding	PLCL1	Up
ENSG00000196812.6	0.684678	2.99156	0.00161124	0.00715908	protein_coding	ZSCAN16	Up
ENSG00000216866.5	0.862915	1.82944	0.00166399	0.00737228	processed_pseudogene	RPS2P55	Up
ENSG00000196126.11	0.651286	2.57767	0.00167189	0.00740314	protein_coding	HLA-DRB1	Up
ENSG00000279821.1	0.952788	1.55145	0.00174225	0.00765689	TEC	ENSG00000279821	Up
ENSG00000174939.11	0.825595	1.95008	0.00174311	0.00765736	protein_coding	ASPHD1	Up
ENSG00000182648.14	0.835541	1.92014	0.00178352	0.00780695	lncRNA	LINC01006	Up
ENSG00000204920.11	0.685127	2.21475	0.0017837	0.00780695	protein_coding	ZNF155	Up
ENSG00000222020.4	1.21556	0.951276	0.00181173	0.00791404	lncRNA	HDAC4-AS1	Up
ENSG00000280388.1	1.41608	0.24007	0.00183116	0.00798094	TEC	ENSG00000280388	Up
ENSG00000279443.1	0.821182	1.81606	0.00186603	0.00810107	TEC	ENSG00000279443	Up
ENSG00000214184.3	1.32771	0.252961	0.00190474	0.00823463	lncRNA	GCC2-AS1	Up
ENSG00000259764.1	1.04902	1.06538	0.00190697	0.00824195	lncRNA	PCSK6-AS1	Up
ENSG00000152763.17	0.780882	2.14479	0.0019078	0.00824325	protein_coding	DNAI4	Up
ENSG00000102057.10	0.842944	1.63505	0.00192776	0.00830638	protein_coding	KCND1	Up
ENSG00000171786.6	1.07445	0.754182	0.00194068	0.0083574	protein_coding	NHLH1	Up
ENSG00000273456.1	1.4793	0.084767	0.00198842	0.00853931	lncRNA	ENSG00000273456	Up
ENSG00000147174.12	0.745749	1.97581	0.00200951	0.00860589	protein_coding	GCNA	Up
ENSG00000239569.4	0.697838	2.5743	0.00201057	0.00860589	lncRNA	KMT2E-AS1	Up
ENSG00000177738.5	0.883508	1.47457	0.0020125	0.00861176	lncRNA	ENSG00000177738	Up
ENSG00000198520.12	1.08749	0.870741	0.00201753	0.00862853	protein_coding	ARMH1	Up
ENSG00000149489.9	1.13263	0.742693	0.00204816	0.00874748	protein_coding	ROM1	Up
ENSG00000125864.14	0.751837	1.79821	0.0020507	0.00875351	protein_coding	BFSP1	Up
ENSG00000255366.1	1.40704	0.170784	0.00208045	0.00887321	lncRNA	ENSG00000255366	Up
ENSG00000196154.12	1.35337	0.390455	0.00209315	0.00892	protein_coding	S100A4	Up
ENSG00000274270.1	1.332	0.428011	0.00222678	0.00939154	lncRNA	ENSG00000274270	Up
ENSG00000154479.13	0.700786	2.3199	0.00232686	0.00975536	protein_coding	CCDC173	Up
ENSG00000137261.15	1.00326	1.06967	0.00235071	0.00983103	protein_coding	KIAA0319	Up
ENSG00000225930.4	1.31627	0.147389	0.00236924	0.00988499	lncRNA	LINC02249	Up
ENSG00000243660.12	0.664693	2.36641	0.00237331	0.00989931	protein_coding	ZNF487	Up
ENSG00000277406.2	1.15244	0.784181	0.00239527	0.00996146	transcribed_unprocessed_pseudogene	SEC22B4P	Up
ENSG00000163898.10	1.34687	0.469096	0.00240845	0.010004	protein_coding	LIPH	Up
ENSG00000176563.10	1.11039	0.727557	0.00240936	0.010004	protein_coding	CNTD1	Up
ENSG00000106804.8	0.758805	1.87333	0.00245302	0.0101608	protein_coding	C5	Up
ENSG00000189014.7	1.0728	1.33492	0.00253867	0.0104376	unprocessed_pseudogene	SHLD2P3	Up
ENSG00000263006.7	0.970601	1.24652	0.00255995	0.0105084	transcribed_unprocessed_pseudogene	ROCK1P1	Up
ENSG00000136881.12	1.48367	-0.0315967	0.00260871	0.0106829	protein_coding	BAAT	Up
ENSG00000213693.4	1.37398	-0.00237482	0.00264343	0.0107963	processed_pseudogene	SEC14L1P1	Up
ENSG00000140403.13	1.19889	0.59945	0.00268181	0.0109307	protein_coding	DNAJA4	Up
ENSG00000132801.7	0.626796	2.8698	0.00268657	0.0109472	protein_coding	ZSWIM3	Up
ENSG00000278238.1	0.767059	1.92868	0.00272237	0.0110698	lncRNA	ENSG00000278238	Up
ENSG00000277449.1	1.17669	0.501818	0.00277209	0.0112396	lncRNA	CEBPB-AS1	Up
ENSG00000232040.4	0.589838	3.05714	0.00278688	0.0112849	protein_coding	ZBED9	Up
ENSG00000104324.16	0.816133	1.54475	0.00279606	0.0113161	protein_coding	CPQ	Up
ENSG00000267750.6	0.667188	2.22823	0.00279801	0.0113211	lncRNA	RUNDC3A-AS1	Up
ENSG00000259349.3	0.850844	1.76121	0.00280518	0.0113383	lncRNA	APPBP2-DT	Up
ENSG00000287825.2	1.01234	0.918881	0.0028467	0.0114762	lncRNA	ENSG00000287825	Up
ENSG00000101222.12	0.948279	1.22689	0.00290054	0.01166	protein_coding	SPEF1	Up
ENSG00000261251.1	1.16017	0.838904	0.00291791	0.0117147	lncRNA	EFCAB6-DT	Up
ENSG00000215861.7	1.27967	0.130391	0.00291911	0.0117164	transcribed_unprocessed_pseudogene	ENSG00000215861	Up
ENSG00000189212.13	1.2459	0.784275	0.00296653	0.011873	transcribed_unprocessed_pseudogene	DPY19L2P1	Up
ENSG00000172264.18	0.933175	1.41296	0.00296979	0.0118799	protein_coding	MACROD2	Up
ENSG00000121101.16	0.898963	1.41376	0.00299601	0.0119633	protein_coding	TEX14	Up
ENSG00000148057.16	0.889923	1.12471	0.00301996	0.0120527	protein_coding	IDNK	Up
ENSG00000280077.1	0.719265	2.07606	0.00302272	0.0120606	TEC	ENSG00000280077	Up
ENSG00000122641.11	1.19387	0.518662	0.00305584	0.0121677	protein_coding	INHBA	Up
ENSG00000287222.1	0.701529	1.94292	0.00307045	0.0122102	lncRNA	ENSG00000287222	Up
ENSG00000242474.3	1.37622	0.187919	0.00313388	0.0124307	lncRNA	ENSG00000242474	Up
ENSG00000130844.19	0.763243	1.81885	0.00325753	0.0128208	protein_coding	ZNF331	Up
ENSG00000261136.1	1.04205	0.968286	0.00326177	0.012831	lncRNA	ENSG00000261136	Up
ENSG00000266969.1	1.59553	0.146482	0.00330834	0.0129834	lncRNA	CEP192-DT	Up
ENSG00000203865.12	0.599467	2.44132	0.00334316	0.0130902	lncRNA	ATP1A1-AS1	Up
ENSG00000135604.10	0.836269	1.49678	0.00340379	0.0132975	protein_coding	STX11	Up
ENSG00000129204.17	0.973067	1.39262	0.00351852	0.0136837	protein_coding	USP6	Up
ENSG00000227210.2	1.29207	0.476417	0.00353677	0.0137375	lncRNA	ENSG00000227210	Up
ENSG00000289155.1	0.905878	1.19213	0.00357733	0.0138499	lncRNA	ENSG00000289155	Up
ENSG00000006747.15	1.00759	0.813575	0.00362154	0.0139863	protein_coding	SCIN	Up
ENSG00000159208.16	1.26451	0.425551	0.00363752	0.0140303	protein_coding	CIART	Up
ENSG00000182795.13	1.12986	0.542312	0.00365697	0.0140951	protein_coding	C1orf116	Up
ENSG00000204257.15	1.20335	0.533945	0.00367291	0.0141453	protein_coding	HLA-DMA	Up
ENSG00000143632.15	0.983095	1.10822	0.00368703	0.0141652	protein_coding	ACTA1	Up
ENSG00000178685.14	0.832203	1.59442	0.00370052	0.0142001	protein_coding	PARP10	Up
ENSG00000246731.3	1.31572	0.0673959	0.00371401	0.0142337	lncRNA	MGC16275	Up
ENSG00000260589.1	0.801292	1.70143	0.00382869	0.0146011	lncRNA	STAM-DT	Up
ENSG00000257951.2	1.50492	-0.0656445	0.00385326	0.014684	unprocessed_pseudogene	ENSG00000257951	Up
ENSG00000103056.12	1.40231	0.149073	0.00385614	0.0146878	protein_coding	SMPD3	Up
ENSG00000015520.15	1.01034	1.43795	0.00388486	0.0147718	protein_coding	NPC1L1	Up
ENSG00000263327.6	1.40629	0.111794	0.00395741	0.0149999	lncRNA	TAPT1-AS1	Up
ENSG00000002745.13	1.26817	0.0700286	0.00396249	0.0150118	protein_coding	WNT16	Up
ENSG00000249459.11	0.582033	2.59364	0.00403489	0.0152415	transcribed_unprocessed_pseudogene	ZNF286B	Up
ENSG00000119508.18	0.708944	2.21316	0.00413271	0.015534	protein_coding	NR4A3	Up
ENSG00000281357.4	0.96262	1.56103	0.00416666	0.0156328	lncRNA	ARRDC3-AS1	Up
ENSG00000173825.7	0.738209	1.92462	0.00422438	0.015815	protein_coding	TIGD3	Up
ENSG00000176732.7	1.11527	0.438144	0.00423256	0.0158301	protein_coding	PFN4	Up
ENSG00000198203.10	1.23817	0.290166	0.00423839	0.0158407	protein_coding	SULT1C2	Up
ENSG00000171984.15	0.713175	2.26274	0.00427723	0.0159475	protein_coding	SHLD1	Up
ENSG00000288728.1	0.758556	1.76767	0.00430164	0.0160269	lncRNA	ENSG00000288728	Up
ENSG00000269973.1	0.68171	2.31947	0.00433086	0.0161126	lncRNA	ENSG00000269973	Up
ENSG00000275221.2	1.07932	0.665724	0.00436829	0.0162156	protein_coding	H2AC15	Up
ENSG00000163606.11	1.19862	0.443956	0.00440721	0.0163301	protein_coding	CD200R1	Up
ENSG00000287574.1	1.7164	0.108433	0.00445534	0.0164888	lncRNA	ENSG00000287574	Up
ENSG00000156097.13	1.27674	0.794524	0.00449305	0.0166125	protein_coding	GPR61	Up
ENSG00000271781.1	0.989991	1.06859	0.0047603	0.0174264	lncRNA	ENSG00000271781	Up
ENSG00000261526.2	0.854832	1.55861	0.00481219	0.0175667	lncRNA	ENSG00000261526	Up
ENSG00000248890.3	1.06117	0.722396	0.00483427	0.0176183	lncRNA	HHIP-AS1	Up
ENSG00000224699.10	0.637494	2.72778	0.00484596	0.0176567	lncRNA	LAMTOR5-AS1	Up
ENSG00000275322.1	1.30773	-0.0687206	0.004898	0.0178171	lncRNA	ENSG00000275322	Up
ENSG00000273284.1	1.17604	0.281091	0.00496458	0.0180255	lncRNA	ENSG00000273284	Up
ENSG00000169031.21	1.43321	-0.00302166	0.00513625	0.0185447	protein_coding	COL4A3	Up
ENSG00000001630.18	0.81127	1.93928	0.00516038	0.0186145	protein_coding	CYP51A1	Up
ENSG00000242759.8	1.06115	0.843199	0.00518219	0.0186889	lncRNA	LINC00882	Up
ENSG00000276334.1	1.24116	0.158116	0.00520525	0.0187503	lncRNA	ENSG00000276334	Up
ENSG00000261420.1	1.24133	0.0679704	0.00522636	0.0188176	lncRNA	MPC1-DT	Up
ENSG00000287978.1	0.968728	0.848619	0.00525681	0.018896	lncRNA	ENSG00000287978	Up
ENSG00000215039.8	0.99266	0.78571	0.00535417	0.0191799	lncRNA	CD27-AS1	Up
ENSG00000233325.4	0.915166	1.48812	0.00538019	0.0192421	transcribed_unprocessed_pseudogene	MIPEPP3	Up
ENSG00000150773.12	0.603431	2.27919	0.00541374	0.0193175	protein_coding	PIH1D2	Up
ENSG00000271978.1	1.18541	0.129077	0.00542532	0.01935	lncRNA	ENSG00000271978	Up
ENSG00000141338.15	1.05871	0.672043	0.00551856	0.0196419	protein_coding	ABCA8	Up
ENSG00000068976.14	0.888699	1.2078	0.00559767	0.0198281	protein_coding	PYGM	Up
ENSG00000125508.4	1.39979	0.00242306	0.0056196	0.0198794	protein_coding	SRMS	Up
ENSG00000146242.9	0.797912	1.55333	0.00561984	0.0198794	protein_coding	TPBG	Up
ENSG00000114854.8	1.11086	0.470535	0.00562838	0.0199005	protein_coding	TNNC1	Up
ENSG00000073756.13	0.649173	1.98782	0.00571476	0.020128	protein_coding	PTGS2	Up
ENSG00000285219.3	0.9441	1.43401	0.00585759	0.0205565	lncRNA	HULC	Up
ENSG00000130943.7	1.24442	0.215766	0.00590434	0.0206879	protein_coding	PKDREJ	Up
ENSG00000053328.9	0.834522	1.71855	0.00599387	0.0209307	protein_coding	METTL24	Up
ENSG00000143450.19	1.16964	0.166494	0.00599965	0.0209462	protein_coding	OAZ3	Up
ENSG00000245213.7	1.20404	0.130953	0.00607439	0.0211643	lncRNA	ENSG00000245213	Up
ENSG00000257261.7	1.29146	0.092117	0.00608527	0.0211974	lncRNA	ENSG00000257261	Up
ENSG00000111913.20	1.12634	0.929095	0.00624416	0.0216731	protein_coding	RIPOR2	Up
ENSG00000230562.3	0.92447	1.07293	0.0063012	0.0218175	processed_pseudogene	FAM133DP	Up
ENSG00000288838.1	1.0124	0.85491	0.00632128	0.0218675	lncRNA	ENSG00000288838	Up
ENSG00000007952.18	1.16526	0.285053	0.00637574	0.022002	protein_coding	NOX1	Up
ENSG00000234350.6	1.1538	0.238374	0.0064112	0.0220998	lncRNA	ENSG00000234350	Up
ENSG00000230658.2	1.08436	0.676081	0.00656616	0.0225788	lncRNA	KLHL7-DT	Up
ENSG00000146707.15	1.12134	0.291701	0.0066257	0.0227483	protein_coding	POMZP3	Up
ENSG00000288988.1	1.38871	0.551725	0.00675082	0.023095	lncRNA	ENSG00000288988	Up
ENSG00000126368.6	0.637229	2.20702	0.00681295	0.0232472	protein_coding	NR1D1	Up
ENSG00000288752.1	1.01531	0.715602	0.00685736	0.0233578	lncRNA	ENSG00000288752	Up
ENSG00000152433.15	0.927085	1.33401	0.00694244	0.0235648	protein_coding	ZNF547	Up
ENSG00000247081.8	0.663987	1.9327	0.00707619	0.0239403	lncRNA	BAALC-AS1	Up
ENSG00000222009.8	1.21909	0.324071	0.00708217	0.0239554	protein_coding	BTBD19	Up
ENSG00000203814.7	1.41035	0.430066	0.00711447	0.0240489	protein_coding	H2BC18	Up
ENSG00000198468.10	0.626754	2.0683	0.00733681	0.0246502	lncRNA	FLVCR1-DT	Up
ENSG00000143502.16	0.810074	2.134	0.00743601	0.0248812	protein_coding	SUSD4	Up
ENSG00000183785.16	1.03576	0.59452	0.00747637	0.0249786	protein_coding	TUBA8	Up
ENSG00000251279.2	0.976313	1.16772	0.00753125	0.0251349	lncRNA	SMIM15-AS1	Up
ENSG00000280383.1	0.654254	1.91148	0.00754585	0.0251719	lncRNA	ENSG00000280383	Up
ENSG00000272655.2	0.706623	2.15873	0.00754719	0.0251719	transcribed_unprocessed_pseudogene	POLR2J4	Up
ENSG00000254837.2	0.619808	1.99233	0.00766846	0.0255106	lncRNA	ENSG00000254837	Up
ENSG00000289269.1	1.12304	0.17062	0.00770419	0.0256075	lncRNA	ENSG00000289269	Up
ENSG00000251141.6	0.713557	1.98748	0.00771605	0.025636	lncRNA	MRPS30-DT	Up
ENSG00000261423.2	1.1934	0.461689	0.00783973	0.0259579	lncRNA	TMEM202-AS1	Up
ENSG00000257815.8	0.774358	1.81646	0.00791821	0.0261598	lncRNA	PRANCR	Up
ENSG00000130783.14	0.776365	1.38353	0.007923	0.0261668	protein_coding	CCDC62	Up
ENSG00000248489.3	0.634251	2.27585	0.00802564	0.0264552	lncRNA	CHD1-DT	Up
ENSG00000231752.7	0.77529	1.68067	0.00802959	0.0264596	transcribed_unprocessed_pseudogene	EMBP1	Up
ENSG00000219626.9	0.694088	1.84319	0.00803039	0.0264596	protein_coding	FAM228B	Up
ENSG00000248174.7	0.777456	1.48627	0.00812275	0.0267278	lncRNA	LINC02268	Up
ENSG00000274104.1	1.20311	0.437835	0.00822134	0.0269836	lncRNA	ENSG00000274104	Up
ENSG00000124743.6	0.912181	0.928934	0.00827889	0.0271347	protein_coding	KLHL31	Up
ENSG00000276390.1	1.01266	0.477848	0.00827897	0.0271347	lncRNA	ENSG00000276390	Up
ENSG00000122585.8	1.13978	0.181196	0.0083186	0.0272358	protein_coding	NPY	Up
ENSG00000258457.5	0.979477	1.02325	0.00833615	0.0272875	lncRNA	AJUBA-DT	Up
ENSG00000224281.5	0.642806	2.05399	0.00843217	0.0275496	lncRNA	SLC25A5-AS1	Up
ENSG00000006837.12	0.84552	1.35443	0.00843853	0.0275646	protein_coding	CDKL3	Up
ENSG00000128594.8	0.626746	2.04541	0.00847762	0.0276806	protein_coding	LRRC4	Up
ENSG00000260236.1	0.761783	1.31548	0.00855189	0.0278762	lncRNA	PTPN23-DT	Up
ENSG00000259985.1	0.982898	0.778696	0.00858836	0.0279657	lncRNA	ENSG00000259985	Up
ENSG00000230797.3	0.863703	1.4209	0.00863068	0.0280918	protein_coding	YY2	Up
ENSG00000268001.1	1.17053	1.21928	0.00865033	0.0281439	lncRNA	CARD8-AS1	Up
ENSG00000186889.10	0.639523	1.87194	0.00866973	0.0281961	protein_coding	TMEM17	Up
ENSG00000119703.15	0.709547	1.57342	0.00866999	0.0281961	protein_coding	ZC2HC1C	Up
ENSG00000169981.11	0.617772	2.12461	0.00885412	0.0287107	protein_coding	ZNF35	Up
ENSG00000286416.1	0.913981	0.88558	0.0089072	0.0288634	lncRNA	ENSG00000286416	Up
ENSG00000107242.20	0.72909	1.57776	0.00892565	0.0289064	protein_coding	PIP5K1B	Up
ENSG00000261924.1	1.33335	0.0895818	0.00897319	0.0290241	lncRNA	ENSG00000261924	Up
ENSG00000255198.5	0.603388	2.04837	0.00905789	0.0292615	lncRNA	SNHG9	Up
ENSG00000265681.8	0.781541	1.66358	0.00917778	0.0295811	protein_coding	RPL17	Up
ENSG00000230487.9	0.588442	2.22899	0.00918896	0.029609	lncRNA	PSMG3-AS1	Up
ENSG00000167034.10	0.726194	1.85005	0.0092979	0.0298691	protein_coding	NKX3-1	Up
ENSG00000172965.17	0.590444	2.0686	0.00936337	0.0300381	lncRNA	MIR4435-2HG	Up
ENSG00000143110.12	1.21185	0.0809279	0.00939458	0.030114	protein_coding	C1orf162	Up
ENSG00000270820.7	1.09599	0.155697	0.0095008	0.030395	lncRNA	USP34-DT	Up
ENSG00000226200.7	0.620467	1.93041	0.00950166	0.030395	lncRNA	SGMS1-AS1	Up
ENSG00000229337.2	1.28109	0.0504177	0.0095298	0.0304691	lncRNA	ENSG00000229337	Up
ENSG00000137809.17	1.04018	0.234525	0.00958134	0.030611	protein_coding	ITGA11	Up
ENSG00000259495.3	0.809511	1.58772	0.00959114	0.0306337	lncRNA	ENSG00000259495	Up
ENSG00000204315.4	0.880153	1.05674	0.0096786	0.0308369	protein_coding	FKBPL	Up
ENSG00000165943.5	0.640002	2.36369	0.00977582	0.0310765	protein_coding	MOAP1	Up
ENSG00000198440.9	0.582987	2.57396	0.00992487	0.0314537	protein_coding	ZNF583	Up
ENSG00000104267.10	-1.52301	8.60922	1.4869e-59	5.49762e-57	protein_coding	CA2	Down
ENSG00000133124.12	-1.73425	10.3398	1.56756e-51	4.77308e-49	protein_coding	IRS4	Down
ENSG00000253123.4	-2.5249	3.526	3.79296e-51	1.13271e-48	lncRNA	ENSG00000253123	Down
ENSG00000168209.6	-1.743	6.30551	2.7478e-49	7.75828e-47	protein_coding	DDIT4	Down
ENSG00000184351.8	-2.09082	4.72298	6.67543e-49	1.85112e-46	protein_coding	KRTAP19-1	Down
ENSG00000253161.6	-2.39511	3.75502	7.13835e-48	1.94476e-45	lncRNA	LINC01605	Down
ENSG00000196557.13	-1.52562	5.6343	5.2493e-46	1.35861e-43	protein_coding	CACNA1H	Down
ENSG00000178573.7	-1.49026	5.7517	1.31221e-45	3.28667e-43	protein_coding	MAF	Down
ENSG00000104722.14	-1.61008	6.14334	7.34e-45	1.75358e-42	protein_coding	NEFM	Down
ENSG00000069188.17	-1.67304	4.51863	2.60809e-37	5.25987e-35	protein_coding	SDK2	Down
ENSG00000183779.7	-1.28663	8.32291	1.45446e-36	2.78843e-34	protein_coding	ZNF703	Down
ENSG00000179981.11	-1.48242	5.53271	1.472e-34	2.65799e-32	protein_coding	TSHZ1	Down
ENSG00000167700.9	-1.24364	6.67821	8.16217e-34	1.44035e-31	protein_coding	MFSD3	Down
ENSG00000197444.10	-1.26972	5.06188	1.02128e-31	1.70532e-29	protein_coding	OGDHL	Down
ENSG00000237149.5	-1.25624	5.44025	2.4106e-30	3.85919e-28	lncRNA	ZNF503-AS2	Down
ENSG00000165905.18	-1.43547	4.50406	2.04365e-29	3.20564e-27	protein_coding	LARGE2	Down
ENSG00000149499.12	-1.21404	4.94975	1.97858e-27	2.95437e-25	protein_coding	EML3	Down
ENSG00000157514.18	-1.00027	7.57093	2.07463e-27	3.06827e-25	protein_coding	TSC22D3	Down
ENSG00000103253.19	-1.2447	5.00782	2.10377e-27	3.08202e-25	protein_coding	HAGHL	Down
ENSG00000074181.9	-1.19506	6.78338	3.35234e-27	4.86528e-25	protein_coding	NOTCH3	Down
ENSG00000104368.19	-1.26827	4.85016	5.16987e-27	7.4336e-25	protein_coding	PLAT	Down
ENSG00000011028.14	-1.08393	5.64739	2.45041e-26	3.42814e-24	protein_coding	MRC2	Down
ENSG00000123384.14	-1.20182	6.48837	5.55845e-26	7.57167e-24	protein_coding	LRP1	Down
ENSG00000165655.17	-0.991937	8.17841	6.87164e-26	9.19912e-24	protein_coding	ZNF503	Down
ENSG00000126016.17	-1.33336	8.70268	1.34906e-25	1.77539e-23	protein_coding	AMOT	Down
ENSG00000111432.5	-2.19864	2.91077	2.86424e-25	3.70656e-23	protein_coding	FZD10	Down
ENSG00000196739.15	-1.0732	5.43366	4.29357e-25	5.46515e-23	protein_coding	COL27A1	Down
ENSG00000119138.5	-1.08144	5.73647	9.06006e-25	1.13463e-22	protein_coding	KLF9	Down
ENSG00000038427.16	-1.37743	6.02869	1.37726e-24	1.711e-22	protein_coding	VCAN	Down
ENSG00000151914.22	-1.17207	6.76618	2.39024e-24	2.89985e-22	protein_coding	DST	Down
ENSG00000164683.18	-0.949364	7.19311	3.22e-24	3.87623e-22	protein_coding	HEY1	Down
ENSG00000142798.20	-1.82512	4.08127	3.41288e-24	4.07682e-22	protein_coding	HSPG2	Down
ENSG00000168672.4	-0.962671	7.01172	4.6913e-24	5.56116e-22	protein_coding	LRATD2	Down
ENSG00000277586.4	-1.07774	6.04392	5.04569e-24	5.93594e-22	protein_coding	NEFL	Down
ENSG00000142102.16	-1.0522	5.77006	6.59425e-24	7.69941e-22	protein_coding	PGGHG	Down
ENSG00000100167.21	-1.14153	5.14148	7.00437e-24	8.11723e-22	protein_coding	SEPTIN3	Down
ENSG00000107331.18	-0.989877	5.90601	4.62583e-23	5.13104e-21	protein_coding	ABCA2	Down
ENSG00000105655.19	-0.933132	7.14953	5.65015e-23	6.22278e-21	protein_coding	ISYNA1	Down
ENSG00000019549.13	-1.08731	5.0399	8.32189e-23	9.0371e-21	protein_coding	SNAI2	Down
ENSG00000165323.16	-1.76308	3.88677	8.49367e-23	9.1012e-21	protein_coding	FAT3	Down
ENSG00000141756.19	-0.92411	8.0658	9.02026e-23	9.59422e-21	protein_coding	FKBP10	Down
ENSG00000182175.15	-1.35763	4.12599	2.39533e-22	2.46338e-20	protein_coding	RGMA	Down
ENSG00000124920.14	-1.37871	4.07184	2.7191e-22	2.77795e-20	protein_coding	MYRF	Down
ENSG00000160867.15	-1.02495	5.17681	3.14661e-22	3.19371e-20	protein_coding	FGFR4	Down
ENSG00000164076.17	-1.20904	4.94654	3.18637e-22	3.21307e-20	protein_coding	CAMKV	Down
ENSG00000253414.3	-2.27347	3.0651	6.86202e-22	6.87486e-20	lncRNA	LINC01605	Down
ENSG00000096433.11	-1.16529	5.29959	1.42533e-21	1.39207e-19	protein_coding	ITPR3	Down
ENSG00000134107.5	-1.21979	4.28671	4.42396e-21	4.13853e-19	protein_coding	BHLHE40	Down
ENSG00000078549.15	-1.46316	3.64099	4.90752e-21	4.53624e-19	protein_coding	ADCYAP1R1	Down
ENSG00000004399.13	-1.15962	4.95622	6.38822e-21	5.86998e-19	protein_coding	PLXND1	Down
ENSG00000129951.19	-1.19508	4.84388	7.04971e-21	6.43971e-19	protein_coding	PLPPR3	Down
ENSG00000105376.5	-1.02327	5.17354	7.49894e-21	6.81e-19	protein_coding	ICAM5	Down
ENSG00000229807.13	-1.59953	10.6901	7.63214e-21	6.89067e-19	lncRNA	XIST	Down
ENSG00000203685.11	-1.66779	3.62044	1.45432e-20	1.29794e-18	protein_coding	STUM	Down
ENSG00000160796.18	-0.966243	6.44013	1.4977e-20	1.32901e-18	protein_coding	NBEAL2	Down
ENSG00000130702.15	-1.06155	6.55603	2.17642e-20	1.92032e-18	protein_coding	LAMA5	Down
ENSG00000171298.13	-0.913478	6.73508	2.68611e-20	2.35664e-18	protein_coding	GAA	Down
ENSG00000007264.15	-1.02147	5.65443	3.37426e-20	2.94375e-18	protein_coding	MATK	Down
ENSG00000001617.12	-1.24146	4.41474	3.87442e-20	3.36122e-18	protein_coding	SEMA3F	Down
ENSG00000168268.11	-0.892015	7.86384	4.05443e-20	3.49785e-18	protein_coding	NT5DC2	Down
ENSG00000164062.13	-0.897597	6.58678	5.23977e-20	4.49549e-18	protein_coding	APEH	Down
ENSG00000135439.12	-1.51379	3.36113	7.67884e-20	6.48069e-18	protein_coding	AGAP2	Down
ENSG00000101849.18	-0.976411	5.88454	1.14024e-19	9.51979e-18	protein_coding	TBL1X	Down
ENSG00000088305.18	-0.923172	5.77167	2.31844e-19	1.91505e-17	protein_coding	DNMT3B	Down
ENSG00000117245.13	-1.31838	4.06983	2.42216e-19	1.99014e-17	protein_coding	KIF17	Down
ENSG00000136378.15	-1.25076	4.23032	2.60328e-19	2.1277e-17	protein_coding	ADAMTS7	Down
ENSG00000021645.20	-1.38457	3.71264	5.6345e-19	4.51022e-17	protein_coding	NRXN3	Down
ENSG00000072071.17	-0.926541	5.366	8.72772e-19	6.9504e-17	protein_coding	ADGRL1	Down
ENSG00000121753.13	-0.891589	5.95611	9.99477e-19	7.79943e-17	protein_coding	ADGRB2	Down
ENSG00000060656.20	-0.919222	6.71926	1.78065e-18	1.36267e-16	protein_coding	PTPRU	Down
ENSG00000100979.15	-1.0473	4.71221	2.04077e-18	1.55349e-16	protein_coding	PLTP	Down
ENSG00000188157.15	-0.876711	7.02905	2.37706e-18	1.79191e-16	protein_coding	AGRN	Down
ENSG00000143847.16	-1.19586	4.12166	2.66964e-18	1.97414e-16	protein_coding	PPFIA4	Down
ENSG00000157570.12	-1.28714	3.91152	3.1274e-18	2.29082e-16	protein_coding	TSPAN18	Down
ENSG00000106976.21	-0.997224	6.01898	3.727e-18	2.71721e-16	protein_coding	DNM1	Down
ENSG00000250337.8	-0.950206	5.28015	4.43879e-18	3.20605e-16	lncRNA	PURPL	Down
ENSG00000105426.18	-0.881252	6.79248	5.24638e-18	3.75443e-16	protein_coding	PTPRS	Down
ENSG00000198732.11	-0.939823	5.05167	5.42568e-18	3.86493e-16	protein_coding	SMOC1	Down
ENSG00000133863.9	-0.949106	5.50208	6.02821e-18	4.27452e-16	protein_coding	TEX15	Down
ENSG00000142949.17	-0.906178	7.73991	9.10671e-18	6.4281e-16	protein_coding	PTPRF	Down
ENSG00000161513.12	-0.935196	6.13948	1.0102e-17	7.09834e-16	protein_coding	FDXR	Down
ENSG00000089351.15	-0.900603	5.94371	1.26023e-17	8.73668e-16	protein_coding	GRAMD1A	Down
ENSG00000105255.11	-0.948041	5.3079	3.78188e-17	2.54237e-15	protein_coding	FSD1	Down
ENSG00000157927.17	-1.12855	4.58764	4.37742e-17	2.90243e-15	protein_coding	RADIL	Down
ENSG00000184486.10	-0.858742	5.47424	5.12615e-17	3.35882e-15	protein_coding	POU3F2	Down
ENSG00000182979.18	-0.833265	7.00852	5.49328e-17	3.55438e-15	protein_coding	MTA1	Down
ENSG00000186994.12	-1.3499	3.56519	6.81948e-17	4.39418e-15	protein_coding	KANK3	Down
ENSG00000160161.9	-0.937452	4.83209	8.03186e-17	5.154e-15	protein_coding	CILP2	Down
ENSG00000149212.12	-0.863907	6.15356	9.98687e-17	6.38214e-15	protein_coding	SESN3	Down
ENSG00000173868.12	-1.77231	2.53459	1.36895e-16	8.6769e-15	protein_coding	PHOSPHO1	Down
ENSG00000173821.20	-1.07993	6.0855	1.82943e-16	1.15485e-14	protein_coding	RNF213	Down
ENSG00000124762.14	-0.785619	6.29411	1.93089e-16	1.21396e-14	protein_coding	CDKN1A	Down
ENSG00000130529.16	-1.31732	4.36651	2.77373e-16	1.73682e-14	protein_coding	TRPM4	Down
ENSG00000143858.12	-1.80329	2.30421	4.70104e-16	2.90846e-14	protein_coding	SYT2	Down
ENSG00000071246.11	-0.938376	5.25588	5.84425e-16	3.57305e-14	protein_coding	VASH1	Down
ENSG00000154310.17	-1.0005	5.36252	6.27215e-16	3.81962e-14	protein_coding	TNIK	Down
ENSG00000115414.21	-0.829373	5.5568	7.45702e-16	4.50584e-14	protein_coding	FN1	Down
ENSG00000159335.18	-0.764628	6.76472	7.74722e-16	4.66305e-14	protein_coding	PTMS	Down
ENSG00000108479.13	-0.916234	6.23859	9.12905e-16	5.4525e-14	protein_coding	GALK1	Down
ENSG00000196562.15	-0.939266	5.03832	9.57379e-16	5.69622e-14	protein_coding	SULF2	Down
ENSG00000140090.18	-2.22036	2.11672	1.08575e-15	6.43534e-14	protein_coding	SLC24A4	Down
ENSG00000131242.18	-0.866517	5.25669	1.31763e-15	7.78006e-14	protein_coding	RAB11FIP4	Down
ENSG00000050555.19	-1.27849	3.67986	1.40911e-15	8.25738e-14	protein_coding	LAMC3	Down
ENSG00000155229.21	-0.753437	6.37047	1.53245e-15	8.94642e-14	protein_coding	MMS19	Down
ENSG00000185630.19	-0.791671	5.84881	1.63337e-15	9.49983e-14	protein_coding	PBX1	Down
ENSG00000175745.14	-0.805406	6.80644	1.70666e-15	9.88907e-14	protein_coding	NR2F1	Down
ENSG00000149476.16	-0.939122	5.23908	1.73401e-15	1.00102e-13	protein_coding	TKFC	Down
ENSG00000131899.12	-0.767094	6.4216	4.13427e-15	2.34311e-13	protein_coding	LLGL1	Down
ENSG00000180011.7	-0.776204	5.50176	4.45142e-15	2.51368e-13	protein_coding	ZADH2	Down
ENSG00000165238.17	-0.989624	5.73195	4.54169e-15	2.55536e-13	protein_coding	WNK2	Down
ENSG00000165644.11	-0.90091	6.0341	4.85092e-15	2.71949e-13	protein_coding	COMTD1	Down
ENSG00000128268.12	-0.879183	4.9151	5.13815e-15	2.85987e-13	protein_coding	MGAT3	Down
ENSG00000228594.4	-1.28172	4.43984	5.71703e-15	3.1707e-13	protein_coding	FNDC10	Down
ENSG00000134369.16	-1.3257	4.49399	5.96802e-15	3.29813e-13	protein_coding	NAV1	Down
ENSG00000130751.10	-0.852105	5.14219	6.74983e-15	3.70382e-13	protein_coding	NPAS1	Down
ENSG00000156925.12	-0.864978	4.90826	8.63423e-15	4.72116e-13	protein_coding	ZIC3	Down
ENSG00000160323.19	-1.15726	3.81756	9.11306e-15	4.94813e-13	protein_coding	ADAMTS13	Down
ENSG00000164638.11	-0.944873	4.41618	9.70205e-15	5.24959e-13	protein_coding	SLC29A4	Down
ENSG00000124766.7	-0.722497	7.66088	1.18714e-14	6.35694e-13	protein_coding	SOX4	Down
ENSG00000178752.16	-0.887366	4.70478	1.53172e-14	8.14591e-13	protein_coding	ERFE	Down
ENSG00000214357.9	-1.53693	3.08443	1.58062e-14	8.3773e-13	protein_coding	NEURL1B	Down
ENSG00000184465.16	-0.975316	4.67921	1.6362e-14	8.64238e-13	protein_coding	WDR27	Down
ENSG00000103507.14	-0.843096	5.96555	2.54403e-14	1.3125e-12	protein_coding	BCKDK	Down
ENSG00000189410.12	-1.02587	4.23416	2.75001e-14	1.41407e-12	protein_coding	SH2D5	Down
ENSG00000110090.13	-0.874042	5.52936	2.80352e-14	1.4321e-12	protein_coding	CPT1A	Down
ENSG00000185477.5	-1.21651	3.92166	2.83115e-14	1.44147e-12	protein_coding	GPRIN3	Down
ENSG00000165097.16	-0.770396	5.51417	3.29991e-14	1.6692e-12	protein_coding	KDM1B	Down
ENSG00000106688.12	-1.4319	3.28955	3.5631e-14	1.79648e-12	protein_coding	SLC1A1	Down
ENSG00000129219.14	-0.909031	4.7464	3.84163e-14	1.92441e-12	protein_coding	PLD2	Down
ENSG00000180447.7	-0.81689	6.38377	4.57937e-14	2.26475e-12	protein_coding	GAS1	Down
ENSG00000160211.19	-0.810096	5.69846	4.62082e-14	2.27799e-12	protein_coding	G6PD	Down
ENSG00000135679.27	-0.782627	7.17902	4.64547e-14	2.2829e-12	protein_coding	MDM2	Down
ENSG00000178802.18	-0.7036	6.78464	4.75542e-14	2.32956e-12	protein_coding	MPI	Down
ENSG00000276644.5	-0.952177	5.50976	4.77235e-14	2.3305e-12	protein_coding	DACH1	Down
ENSG00000124006.15	-0.685222	7.17212	5.21689e-14	2.52377e-12	protein_coding	OBSL1	Down
ENSG00000244486.9	-0.758218	5.81915	5.28011e-14	2.54335e-12	protein_coding	SCARF2	Down
ENSG00000136002.20	-0.890452	4.7745	5.79149e-14	2.77283e-12	protein_coding	ARHGEF4	Down
ENSG00000183087.15	-1.06372	3.80728	6.41965e-14	3.058e-12	protein_coding	GAS6	Down
ENSG00000075618.18	-0.714392	7.13046	6.46307e-14	3.06927e-12	protein_coding	FSCN1	Down
ENSG00000036448.10	-2.0411	1.86995	7.79953e-14	3.68143e-12	protein_coding	MYOM2	Down
ENSG00000161618.10	-0.841748	4.7989	7.93128e-14	3.72158e-12	protein_coding	ALDH16A1	Down
ENSG00000210196.2	-0.817	6.17412	7.93253e-14	3.72158e-12	Mt_tRNA	MT-TP	Down
ENSG00000020181.18	-1.052	4.39044	8.31585e-14	3.88966e-12	protein_coding	ADGRA2	Down
ENSG00000073670.14	-0.76607	5.54025	8.57307e-14	3.99793e-12	protein_coding	ADAM11	Down
ENSG00000121297.8	-1.20028	3.30359	8.68103e-14	4.03616e-12	protein_coding	TSHZ3	Down
ENSG00000169710.9	-0.87025	9.5132	1.01105e-13	4.67278e-12	protein_coding	FASN	Down
ENSG00000188883.5	-0.991822	4.86774	1.05898e-13	4.87979e-12	protein_coding	KLRG2	Down
ENSG00000158321.18	-0.850505	5.52682	1.17602e-13	5.38716e-12	protein_coding	AUTS2	Down
ENSG00000141569.12	-0.680528	6.76319	1.23935e-13	5.66054e-12	protein_coding	TRIM65	Down
ENSG00000101695.9	-0.854384	4.78265	1.36565e-13	6.20095e-12	protein_coding	RNF125	Down
ENSG00000198353.8	-0.893449	5.07789	1.42392e-13	6.44666e-12	protein_coding	HOXC4	Down
ENSG00000064545.15	-0.702661	6.06385	1.74335e-13	7.80189e-12	protein_coding	TMEM161A	Down
ENSG00000184916.9	-0.700789	6.43617	1.96158e-13	8.75325e-12	protein_coding	JAG2	Down
ENSG00000113196.3	-1.10145	3.90823	1.97749e-13	8.79899e-12	protein_coding	HAND1	Down
ENSG00000130270.16	-1.9426	2.08157	2.38317e-13	1.05738e-11	protein_coding	ATP8B3	Down
ENSG00000167123.20	-0.782355	5.90771	2.57337e-13	1.13851e-11	protein_coding	CERCAM	Down
ENSG00000182272.12	-0.760236	5.522	3.98111e-13	1.7464e-11	protein_coding	B4GALNT4	Down
ENSG00000009694.13	-1.5533	2.56486	4.0181e-13	1.75766e-11	protein_coding	TENM1	Down
ENSG00000198931.11	-0.684137	7.3004	4.33945e-13	1.8929e-11	protein_coding	APRT	Down
ENSG00000188897.9	-1.54587	2.59725	4.54901e-13	1.97876e-11	protein_coding	ENSG00000188897	Down
ENSG00000145147.20	-0.714578	8.83585	4.62965e-13	2.00261e-11	protein_coding	SLIT2	Down
ENSG00000166292.12	-1.63153	2.25427	4.68152e-13	2.01943e-11	protein_coding	TMEM100	Down
ENSG00000065054.14	-0.923573	5.0855	4.7611e-13	2.04241e-11	protein_coding	SLC9A3R2	Down
ENSG00000136997.21	-0.742131	6.08931	5.1796e-13	2.21581e-11	protein_coding	MYC	Down
ENSG00000127946.17	-0.816031	5.80758	5.46475e-13	2.33138e-11	protein_coding	HIP1	Down
ENSG00000101400.6	-0.796672	5.20106	5.54392e-13	2.35867e-11	protein_coding	SNTA1	Down
ENSG00000132386.11	-0.736501	6.12774	5.90362e-13	2.50485e-11	protein_coding	SERPINF1	Down
ENSG00000149927.18	-0.93037	4.2395	7.28544e-13	3.05772e-11	protein_coding	DOC2A	Down
ENSG00000176155.20	-0.692126	5.94949	7.99501e-13	3.34648e-11	protein_coding	CCDC57	Down
ENSG00000196498.13	-0.838225	6.49063	8.76287e-13	3.6286e-11	protein_coding	NCOR2	Down
ENSG00000165912.16	-0.865996	4.8104	8.84103e-13	3.64171e-11	protein_coding	PACSIN3	Down
ENSG00000132205.11	-0.921821	4.32708	9.2545e-13	3.80194e-11	protein_coding	EMILIN2	Down
ENSG00000101493.11	-0.788363	4.99535	1.10144e-12	4.48931e-11	protein_coding	ZNF516	Down
ENSG00000232931.6	-1.07352	3.84435	1.14242e-12	4.64413e-11	lncRNA	LINC00342	Down
ENSG00000148400.13	-0.938442	5.1542	1.19822e-12	4.85405e-11	protein_coding	NOTCH1	Down
ENSG00000161681.17	-1.34016	3.04639	1.20031e-12	4.85405e-11	protein_coding	SHANK1	Down
ENSG00000185989.11	-1.3553	2.70772	1.21058e-12	4.88288e-11	protein_coding	RASA3	Down
ENSG00000037280.16	-0.693284	6.17439	1.23607e-12	4.97278e-11	protein_coding	FLT4	Down
ENSG00000127586.17	-0.650688	6.92099	1.46838e-12	5.87691e-11	protein_coding	CHTF18	Down
ENSG00000124788.19	-0.80075	5.03335	1.58855e-12	6.30909e-11	protein_coding	ATXN1	Down
ENSG00000163597.16	-0.670691	6.64479	1.64648e-12	6.4894e-11	lncRNA	SNHG16	Down
ENSG00000135976.21	-0.874876	4.33453	1.69944e-12	6.68115e-11	protein_coding	ANKRD36	Down
ENSG00000129244.9	-1.1114	3.40703	1.81543e-12	7.11914e-11	protein_coding	ATP1B2	Down
ENSG00000005513.10	-1.00917	3.92178	1.85291e-12	7.24783e-11	protein_coding	SOX8	Down
ENSG00000197226.13	-0.662172	6.67096	1.95148e-12	7.57612e-11	protein_coding	TBC1D9B	Down
ENSG00000081479.15	-1.00039	4.3558	2.12851e-12	8.20188e-11	protein_coding	LRP2	Down
ENSG00000026025.16	-0.665078	7.46399	2.21382e-12	8.50952e-11	protein_coding	VIM	Down
ENSG00000088836.14	-0.93854	4.16389	2.26563e-12	8.68714e-11	protein_coding	SLC4A11	Down
ENSG00000167971.16	-0.924168	4.64815	2.30725e-12	8.82496e-11	protein_coding	CASKIN1	Down
ENSG00000165731.21	-1.5273	2.34463	2.53752e-12	9.68185e-11	protein_coding	RET	Down
ENSG00000071575.12	-0.996421	4.12507	2.73549e-12	1.04116e-10	protein_coding	TRIB2	Down
ENSG00000162591.16	-1.22428	3.57519	2.7899e-12	1.05928e-10	protein_coding	MEGF6	Down
ENSG00000188176.12	-1.39187	2.73332	2.90735e-12	1.0985e-10	protein_coding	SMTNL2	Down
ENSG00000084774.14	-0.769817	7.39086	3.37292e-12	1.26823e-10	protein_coding	CAD	Down
ENSG00000253746.1	-1.86504	2.0943	3.4251e-12	1.28474e-10	lncRNA	ENSG00000253746	Down
ENSG00000104313.20	-1.16745	3.47955	3.57136e-12	1.33638e-10	protein_coding	EYA1	Down
ENSG00000147180.17	-0.71751	7.02853	3.91208e-12	1.45337e-10	protein_coding	ZNF711	Down
ENSG00000172053.18	-0.654952	7.36276	4.26099e-12	1.57545e-10	protein_coding	QARS1	Down
ENSG00000204394.13	-0.706637	7.00734	4.32168e-12	1.59409e-10	protein_coding	VARS1	Down
ENSG00000154734.16	-0.710479	7.11187	4.3857e-12	1.61117e-10	protein_coding	ADAMTS1	Down
ENSG00000070886.12	-1.18418	3.40461	4.39911e-12	1.61117e-10	protein_coding	EPHA8	Down
ENSG00000153707.19	-1.90124	1.89554	4.43235e-12	1.61953e-10	protein_coding	PTPRD	Down
ENSG00000143320.9	-0.794674	5.06029	4.68029e-12	1.70211e-10	protein_coding	CRABP2	Down
ENSG00000185567.7	-1.2758	3.02376	5.08861e-12	1.8377e-10	protein_coding	AHNAK2	Down
ENSG00000170961.7	-2.29732	1.53392	5.25122e-12	1.89202e-10	protein_coding	HAS2	Down
ENSG00000196950.14	-0.748874	7.42943	5.36989e-12	1.9303e-10	protein_coding	SLC39A10	Down
ENSG00000026652.15	-0.787016	4.83457	5.38569e-12	1.93151e-10	protein_coding	AGPAT4	Down
ENSG00000178209.17	-0.783037	7.18773	6.06398e-12	2.16477e-10	protein_coding	PLEC	Down
ENSG00000043355.12	-0.665552	7.07503	6.20051e-12	2.20843e-10	protein_coding	ZIC2	Down
ENSG00000183010.17	-0.662921	6.92079	6.35187e-12	2.25201e-10	protein_coding	PYCR1	Down
ENSG00000197558.13	-1.66411	2.53712	6.37393e-12	2.25469e-10	transcribed_unitary_pseudogene	SSPOP	Down
ENSG00000149823.9	-0.654886	5.99332	6.45807e-12	2.27926e-10	protein_coding	VPS51	Down
ENSG00000167965.18	-0.738856	6.07895	6.9115e-12	2.43376e-10	protein_coding	MLST8	Down
ENSG00000145703.17	-0.746037	5.32205	6.92983e-12	2.43469e-10	protein_coding	IQGAP2	Down
ENSG00000165495.16	-1.10726	3.50994	7.27136e-12	2.5375e-10	protein_coding	PKNOX2	Down
ENSG00000107719.9	-0.761529	5.59907	7.31522e-12	2.54704e-10	protein_coding	PALD1	Down
ENSG00000175567.11	-0.778518	5.47799	7.92711e-12	2.74777e-10	protein_coding	UCP2	Down
ENSG00000137700.18	-1.06844	3.60375	8.07914e-12	2.79423e-10	protein_coding	SLC37A4	Down
ENSG00000130829.18	-0.664618	6.17658	9.6811e-12	3.32606e-10	protein_coding	DUSP9	Down
ENSG00000223572.10	-1.07995	3.55579	1.02166e-11	3.50229e-10	protein_coding	CKMT1A	Down
ENSG00000144596.13	-1.1837	3.18121	1.12257e-11	3.83973e-10	protein_coding	GRIP2	Down
ENSG00000140854.13	-0.693542	5.64558	1.21075e-11	4.13224e-10	protein_coding	KATNB1	Down
ENSG00000075043.20	-0.94164	5.31165	1.25194e-11	4.26346e-10	protein_coding	KCNQ2	Down
ENSG00000073350.14	-0.708371	5.09179	1.31134e-11	4.44626e-10	protein_coding	LLGL2	Down
ENSG00000153395.10	-0.684789	5.97293	1.3594e-11	4.57919e-10	protein_coding	LPCAT1	Down
ENSG00000164362.21	-1.19917	3.52111	1.42768e-11	4.7988e-10	protein_coding	TERT	Down
ENSG00000176454.15	-0.838364	4.43253	1.44035e-11	4.83094e-10	protein_coding	LPCAT4	Down
ENSG00000039068.20	-1.52615	2.52622	1.49411e-11	4.97899e-10	protein_coding	CDH1	Down
ENSG00000214279.13	-1.20181	3.01101	1.68055e-11	5.57632e-10	protein_coding	SCART1	Down
ENSG00000072310.18	-0.681551	5.7694	1.68848e-11	5.59071e-10	protein_coding	SREBF1	Down
ENSG00000091136.15	-0.672604	6.24961	1.84431e-11	6.09369e-10	protein_coding	LAMB1	Down
ENSG00000275464.5	-0.879488	4.30207	1.89438e-11	6.2326e-10	protein_coding	ENSG00000275464	Down
ENSG00000107438.9	-0.759749	5.65966	2.03991e-11	6.68307e-10	protein_coding	PDLIM1	Down
ENSG00000119514.7	-1.11547	3.4541	2.30544e-11	7.50549e-10	protein_coding	GALNT12	Down
ENSG00000090006.18	-0.664951	6.41737	2.35237e-11	7.64225e-10	protein_coding	LTBP4	Down
ENSG00000024422.12	-1.32375	3.18003	2.62972e-11	8.49002e-10	protein_coding	EHD2	Down
ENSG00000135454.14	-0.8356	4.43231	2.79169e-11	8.92021e-10	protein_coding	B4GALNT1	Down
ENSG00000100292.18	-0.699782	5.66307	3.10238e-11	9.79204e-10	protein_coding	HMOX1	Down
ENSG00000105613.10	-0.894471	4.01872	3.12344e-11	9.83853e-10	protein_coding	MAST1	Down
ENSG00000006016.12	-1.39904	2.5411	3.24448e-11	1.01785e-09	protein_coding	CRLF1	Down
ENSG00000169783.13	-0.822156	4.63502	3.58893e-11	1.12138e-09	protein_coding	LINGO1	Down
ENSG00000128710.6	-0.643982	5.84385	3.72146e-11	1.16045e-09	protein_coding	HOXD10	Down
ENSG00000110881.12	-0.783693	5.63774	3.7673e-11	1.17239e-09	protein_coding	ASIC1	Down
ENSG00000196923.14	-0.658776	5.75492	4.00734e-11	1.2446e-09	protein_coding	PDLIM7	Down
ENSG00000196132.14	-1.68057	2.01152	4.15866e-11	1.28902e-09	protein_coding	MYT1	Down
ENSG00000119042.17	-0.696124	5.53875	4.65806e-11	1.42955e-09	protein_coding	SATB2	Down
ENSG00000274602.5	-0.718607	5.6181	4.744e-11	1.45305e-09	transcribed_unprocessed_pseudogene	PI4KAP1	Down
ENSG00000130158.14	-0.717048	5.04263	4.76039e-11	1.4552e-09	protein_coding	DOCK6	Down
ENSG00000144591.20	-0.705414	5.30141	5.14587e-11	1.56995e-09	protein_coding	GMPPA	Down
ENSG00000144857.15	-1.02699	3.751	5.23949e-11	1.59537e-09	protein_coding	BOC	Down
ENSG00000092421.17	-0.91125	4.30645	5.53052e-11	1.67414e-09	protein_coding	SEMA6A	Down
ENSG00000092445.12	-0.674302	5.3705	5.56691e-11	1.68188e-09	protein_coding	TYRO3	Down
ENSG00000118263.15	-1.17449	3.02903	5.60482e-11	1.69004e-09	protein_coding	KLF7	Down
ENSG00000165959.12	-1.13904	3.5355	5.83253e-11	1.7553e-09	protein_coding	CLMN	Down
ENSG00000103335.22	-0.733274	6.37705	5.85549e-11	1.7588e-09	protein_coding	PIEZO1	Down
ENSG00000087116.16	-1.08624	3.55885	6.15862e-11	1.84628e-09	protein_coding	ADAMTS2	Down
ENSG00000165300.8	-0.732895	5.92737	6.34914e-11	1.89607e-09	protein_coding	SLITRK5	Down
ENSG00000104419.17	-0.654634	5.60572	6.58984e-11	1.96041e-09	protein_coding	NDRG1	Down
ENSG00000165716.11	-0.695668	5.96909	6.746e-11	2.00089e-09	protein_coding	DIPK1B	Down
ENSG00000174705.13	-0.888167	5.69686	7.17942e-11	2.12361e-09	protein_coding	SH3PXD2B	Down
ENSG00000179364.15	-0.66356	5.44677	7.23861e-11	2.13704e-09	protein_coding	PACS2	Down
ENSG00000166165.14	-0.617767	9.95744	7.25843e-11	2.13883e-09	protein_coding	CKB	Down
ENSG00000181790.12	-1.20366	3.14762	7.49161e-11	2.20199e-09	protein_coding	ADGRB1	Down
ENSG00000196220.17	-1.23353	2.77124	7.50116e-11	2.20199e-09	protein_coding	SRGAP3	Down
ENSG00000099904.16	-0.628664	6.15693	7.55256e-11	2.2129e-09	protein_coding	ZDHHC8	Down
ENSG00000278259.5	-0.688712	5.20884	7.588e-11	2.2191e-09	protein_coding	MYO19	Down
ENSG00000101445.10	-0.982408	3.49546	8.07231e-11	2.35187e-09	protein_coding	PPP1R16B	Down
ENSG00000101000.6	-0.953598	4.32004	8.3329e-11	2.42325e-09	protein_coding	PROCR	Down
ENSG00000101871.17	-0.6963	6.3887	8.34861e-11	2.42328e-09	protein_coding	MID1	Down
ENSG00000183506.17	-0.762642	4.95877	8.68486e-11	2.51149e-09	transcribed_unitary_pseudogene	PI4KAP2	Down
ENSG00000183196.10	-1.47513	2.35253	8.89776e-11	2.56828e-09	protein_coding	CHST6	Down
ENSG00000213465.8	-0.738594	4.79691	9.80633e-11	2.81483e-09	protein_coding	ARL2	Down
ENSG00000181444.13	-0.980469	3.95997	1.11896e-10	3.18249e-09	protein_coding	ZNF467	Down
ENSG00000184634.17	-0.765465	5.9042	1.12898e-10	3.20049e-09	protein_coding	MED12	Down
ENSG00000032444.17	-0.767033	4.80826	1.15311e-10	3.25575e-09	protein_coding	PNPLA6	Down
ENSG00000177732.9	-0.593316	6.43332	1.15606e-10	3.25589e-09	protein_coding	SOX12	Down
ENSG00000154358.23	-0.815955	5.26337	1.15735e-10	3.25589e-09	protein_coding	OBSCN	Down
ENSG00000177030.19	-0.628878	6.57056	1.17489e-10	3.29924e-09	protein_coding	DEAF1	Down
ENSG00000198198.17	-0.896013	5.01272	1.18805e-10	3.33019e-09	protein_coding	SZT2	Down
ENSG00000167680.17	-0.772885	4.42289	1.20311e-10	3.36632e-09	protein_coding	SEMA6B	Down
ENSG00000066248.15	-0.988263	3.44828	1.36845e-10	3.80837e-09	protein_coding	NGEF	Down
ENSG00000130707.18	-0.74681	5.02181	1.42246e-10	3.92352e-09	protein_coding	ASS1	Down
ENSG00000172889.16	-0.8378	5.39223	1.64132e-10	4.51115e-09	protein_coding	EGFL7	Down
ENSG00000103942.13	-0.662557	5.74305	1.6513e-10	4.52259e-09	protein_coding	HOMER2	Down
ENSG00000170153.11	-0.851267	4.57969	1.67932e-10	4.59122e-09	protein_coding	RNF150	Down
ENSG00000128713.14	-0.777194	4.69803	1.73643e-10	4.7293e-09	protein_coding	HOXD11	Down
ENSG00000178971.16	-0.895482	4.42741	1.73896e-10	4.7293e-09	protein_coding	CTC1	Down
ENSG00000196711.9	-1.05923	3.40313	1.81434e-10	4.91708e-09	protein_coding	ALKAL1	Down
ENSG00000261373.1	-0.730564	4.82999	2.05517e-10	5.52158e-09	lncRNA	VPS9D1-AS1	Down
ENSG00000174672.16	-0.62919	5.59907	2.15381e-10	5.77659e-09	protein_coding	BRSK2	Down
ENSG00000276550.5	-0.652257	5.87749	2.29151e-10	6.13532e-09	transcribed_unprocessed_pseudogene	HERC2P2	Down
ENSG00000131653.13	-0.770562	5.76395	2.29636e-10	6.13773e-09	protein_coding	TRAF7	Down
ENSG00000155363.19	-0.681492	5.9838	2.32233e-10	6.19647e-09	protein_coding	MOV10	Down
ENSG00000148334.16	-0.615059	6.24171	2.3507e-10	6.26141e-09	protein_coding	PTGES2	Down
ENSG00000161714.12	-0.66383	5.78512	2.36191e-10	6.2805e-09	protein_coding	PLCD3	Down
ENSG00000174498.14	-0.916197	3.97617	2.532e-10	6.7098e-09	protein_coding	IGDCC3	Down
ENSG00000099889.14	-0.708269	5.0032	2.59611e-10	6.86796e-09	protein_coding	ARVCF	Down
ENSG00000136295.15	-0.66666	6.82944	2.64656e-10	6.98953e-09	protein_coding	TTYH3	Down
ENSG00000180739.15	-1.47093	2.6606	2.72261e-10	7.166e-09	protein_coding	S1PR5	Down
ENSG00000143494.16	-0.840944	4.13449	2.74543e-10	7.21385e-09	protein_coding	VASH2	Down
ENSG00000188290.11	-0.723719	8.09675	2.76361e-10	7.24934e-09	protein_coding	HES4	Down
ENSG00000261236.8	-0.655842	7.89327	2.82236e-10	7.39097e-09	protein_coding	BOP1	Down
ENSG00000138829.12	-0.778466	6.75693	2.98674e-10	7.77631e-09	protein_coding	FBN2	Down
ENSG00000137203.15	-0.690565	5.12962	2.98954e-10	7.77631e-09	protein_coding	TFAP2A	Down
ENSG00000102996.5	-0.907031	3.84999	3.16777e-10	8.19873e-09	protein_coding	MMP15	Down
ENSG00000176022.7	-0.62009	6.06583	3.18007e-10	8.21687e-09	protein_coding	B3GALT6	Down
ENSG00000171604.12	-0.757745	4.81272	3.35099e-10	8.62977e-09	protein_coding	CXXC5	Down
ENSG00000063180.9	-0.964411	3.64218	3.40939e-10	8.76563e-09	protein_coding	CA11	Down
ENSG00000129675.16	-0.779799	4.69652	3.72419e-10	9.54338e-09	protein_coding	ARHGEF6	Down
ENSG00000160233.8	-0.964206	4.07116	3.74178e-10	9.57268e-09	protein_coding	LRRC3	Down
ENSG00000132688.11	-0.894319	4.1115	3.74833e-10	9.57366e-09	protein_coding	NES	Down
ENSG00000158292.7	-0.752814	4.44235	3.90549e-10	9.95868e-09	protein_coding	GPR153	Down
ENSG00000171608.17	-0.938849	3.69474	3.98838e-10	1.01368e-08	protein_coding	PIK3CD	Down
ENSG00000139613.12	-0.678446	6.1408	4.3815e-10	1.10996e-08	protein_coding	SMARCC2	Down
ENSG00000166888.12	-0.654757	5.16776	4.3961e-10	1.11184e-08	protein_coding	STAT6	Down
ENSG00000177984.7	-2.34839	0.765425	4.45136e-10	1.12399e-08	protein_coding	LCN15	Down
ENSG00000116983.13	-1.03075	3.94566	4.5922e-10	1.15767e-08	protein_coding	HPCAL4	Down
ENSG00000072135.13	-0.674907	4.86587	4.99127e-10	1.25015e-08	protein_coding	PTPN18	Down
ENSG00000087303.19	-0.907984	4.34929	5.13051e-10	1.28296e-08	protein_coding	NID2	Down
ENSG00000197381.17	-0.754395	4.82095	5.43025e-10	1.35355e-08	protein_coding	ADARB1	Down
ENSG00000101204.18	-1.80577	1.60668	5.68162e-10	1.40942e-08	protein_coding	CHRNA4	Down
ENSG00000179855.9	-1.11736	3.71491	5.9465e-10	1.47278e-08	protein_coding	GIPC3	Down
ENSG00000141959.17	-0.612562	7.09014	6.04316e-10	1.49433e-08	protein_coding	PFKL	Down
ENSG00000157353.17	-0.787536	4.48	6.50717e-10	1.60652e-08	protein_coding	FCSK	Down
ENSG00000103202.13	-0.59794	7.78514	6.57816e-10	1.62146e-08	protein_coding	NME4	Down
ENSG00000138101.20	-0.873206	3.85969	6.83752e-10	1.67741e-08	protein_coding	DTNB	Down
ENSG00000160191.18	-0.812844	4.36672	7.22722e-10	1.76465e-08	protein_coding	PDE9A	Down
ENSG00000146555.20	-0.996073	3.7345	7.54447e-10	1.83922e-08	protein_coding	SDK1	Down
ENSG00000103187.8	-0.640422	6.31932	7.62619e-10	1.85622e-08	protein_coding	COTL1	Down
ENSG00000104833.12	-0.779084	4.44701	7.68658e-10	1.868e-08	protein_coding	TUBB4A	Down
ENSG00000203485.14	-0.60358	5.97144	7.98969e-10	1.93862e-08	protein_coding	INF2	Down
ENSG00000064687.13	-0.641017	5.54211	8.00493e-10	1.93929e-08	protein_coding	ABCA7	Down
ENSG00000137486.17	-0.846198	3.95195	8.22444e-10	1.98319e-08	protein_coding	ARRB1	Down
ENSG00000065534.20	-1.12111	3.10206	8.35582e-10	2.01175e-08	protein_coding	MYLK	Down
ENSG00000064932.16	-0.613881	5.47787	8.87924e-10	2.13116e-08	protein_coding	SBNO2	Down
ENSG00000144355.15	-0.74062	4.95771	9.09847e-10	2.17983e-08	protein_coding	DLX1	Down
ENSG00000117266.16	-0.923025	4.07711	9.22159e-10	2.20311e-08	protein_coding	CDK18	Down
ENSG00000130635.16	-0.911094	4.40953	9.72739e-10	2.31327e-08	protein_coding	COL5A1	Down
ENSG00000168528.12	-0.787284	4.50215	9.78545e-10	2.31997e-08	protein_coding	SERINC2	Down
ENSG00000056998.20	-0.780102	4.71886	1.00144e-09	2.37063e-08	protein_coding	GYG2	Down
ENSG00000113763.12	-2.01782	1.2116	1.0234e-09	2.41893e-08	protein_coding	UNC5A	Down
ENSG00000026559.14	-0.784286	4.22421	1.05051e-09	2.47924e-08	protein_coding	KCNG1	Down
ENSG00000128011.5	-0.635935	5.1952	1.06204e-09	2.50265e-08	protein_coding	LRFN1	Down
ENSG00000251322.10	-1.14137	3.46583	1.16045e-09	2.71803e-08	protein_coding	SHANK3	Down
ENSG00000185361.9	-1.00139	3.44694	1.23999e-09	2.89997e-08	protein_coding	TNFAIP8L1	Down
ENSG00000110697.13	-0.672515	5.14138	1.28523e-09	3.00124e-08	protein_coding	PITPNM1	Down
ENSG00000004660.15	-0.677318	4.82294	1.30888e-09	3.05189e-08	protein_coding	CAMKK1	Down
ENSG00000186470.14	-0.688193	4.74558	1.32351e-09	3.08137e-08	protein_coding	BTN3A2	Down
ENSG00000108821.14	-0.861478	4.5873	1.35783e-09	3.15654e-08	protein_coding	COL1A1	Down
ENSG00000132170.24	-0.694628	4.6365	1.41716e-09	3.28464e-08	protein_coding	PPARG	Down
ENSG00000116032.5	-1.53829	1.8632	1.43179e-09	3.30981e-08	protein_coding	GRIN3B	Down
ENSG00000141524.17	-0.84639	4.42419	1.5992e-09	3.66825e-08	protein_coding	TMC6	Down
ENSG00000119408.17	-0.65463	5.05686	1.68172e-09	3.85183e-08	protein_coding	NEK6	Down
ENSG00000182054.10	-0.613879	5.75527	1.74789e-09	3.99162e-08	protein_coding	IDH2	Down
ENSG00000054690.14	-0.884228	4.19094	1.77282e-09	4.04259e-08	protein_coding	PLEKHH1	Down
ENSG00000008277.15	-0.746414	4.39073	1.8151e-09	4.1269e-08	protein_coding	ADAM22	Down
ENSG00000141576.16	-0.770854	4.27084	1.81831e-09	4.12816e-08	protein_coding	RNF157	Down
ENSG00000171551.12	-0.838825	4.04176	1.82863e-09	4.14551e-08	protein_coding	ECEL1	Down
ENSG00000168702.18	-1.09313	3.05105	1.86958e-09	4.22602e-08	protein_coding	LRP1B	Down
ENSG00000087245.13	-1.05517	3.3242	1.94435e-09	4.37689e-08	protein_coding	MMP2	Down
ENSG00000177728.17	-0.638846	5.84007	1.94479e-09	4.37689e-08	protein_coding	TMEM94	Down
ENSG00000080854.16	-0.781775	4.86677	1.99158e-09	4.47573e-08	protein_coding	IGSF9B	Down
ENSG00000157851.17	-0.646183	5.92703	2.02905e-09	4.55333e-08	protein_coding	DPYSL5	Down
ENSG00000123104.12	-0.921597	4.49585	2.09135e-09	4.68638e-08	protein_coding	ITPR2	Down
ENSG00000184967.7	-0.659284	5.06289	2.16622e-09	4.84018e-08	protein_coding	NOC4L	Down
ENSG00000182168.15	-1.03658	3.16952	2.205e-09	4.91975e-08	protein_coding	UNC5C	Down
ENSG00000105810.10	-0.745179	5.75593	2.36735e-09	5.25932e-08	protein_coding	CDK6	Down
ENSG00000235688.3	-1.26912	3.30928	2.37482e-09	5.26837e-08	lncRNA	SNTG2-AS1	Down
ENSG00000169860.7	-0.654653	4.99086	2.52576e-09	5.58726e-08	protein_coding	P2RY1	Down
ENSG00000011347.10	-1.12245	3.08372	2.53571e-09	5.60129e-08	protein_coding	SYT7	Down
ENSG00000241484.10	-1.5652	2.01904	2.59872e-09	5.72419e-08	protein_coding	ARHGAP8	Down
ENSG00000172985.11	-0.905182	3.54901	2.68967e-09	5.90776e-08	protein_coding	SH3RF3	Down
ENSG00000116990.11	-1.03265	3.24249	2.76176e-09	6.05755e-08	protein_coding	MYCL	Down
ENSG00000135074.16	-1.01417	3.4576	2.81151e-09	6.15797e-08	protein_coding	ADAM19	Down
ENSG00000196839.13	-0.871585	3.89798	2.84957e-09	6.23253e-08	protein_coding	ADA	Down
ENSG00000135740.17	-1.02467	3.78034	2.94745e-09	6.43062e-08	protein_coding	SLC9A5	Down
ENSG00000188130.14	-0.606885	6.28609	2.96769e-09	6.46356e-08	protein_coding	MAPK12	Down
ENSG00000159433.12	-0.711762	4.46157	3.05801e-09	6.64166e-08	protein_coding	STARD9	Down
ENSG00000163932.15	-0.675258	5.32368	3.08075e-09	6.6817e-08	protein_coding	PRKCD	Down
ENSG00000125285.6	-0.942899	3.45776	3.08968e-09	6.69172e-08	protein_coding	SOX21	Down
ENSG00000073849.16	-0.997464	3.43059	3.18936e-09	6.88841e-08	protein_coding	ST6GAL1	Down
ENSG00000163945.19	-0.781927	4.76886	3.23717e-09	6.97226e-08	protein_coding	UVSSA	Down
ENSG00000137266.15	-0.777937	4.26828	3.39157e-09	7.27341e-08	protein_coding	SLC22A23	Down
ENSG00000137135.18	-0.679552	5.01643	3.39573e-09	7.27341e-08	protein_coding	ARHGEF39	Down
ENSG00000099326.9	-0.726955	4.407	3.479e-09	7.44151e-08	protein_coding	MZF1	Down
ENSG00000110237.5	-0.790911	4.34741	3.57119e-09	7.6282e-08	protein_coding	ARHGEF17	Down
ENSG00000069702.11	-0.689114	4.58276	3.61891e-09	7.70892e-08	protein_coding	TGFBR3	Down
ENSG00000077943.8	-0.702316	4.57531	3.65162e-09	7.75733e-08	protein_coding	ITGA8	Down
ENSG00000044446.12	-0.754113	4.67381	3.66782e-09	7.78108e-08	protein_coding	PHKA2	Down
ENSG00000013619.15	-1.20465	2.63509	3.69142e-09	7.82047e-08	protein_coding	MAMLD1	Down
ENSG00000178773.15	-1.10489	3.17942	3.91061e-09	8.25108e-08	protein_coding	CPNE7	Down
ENSG00000107731.12	-0.62614	6.11641	3.99529e-09	8.41831e-08	protein_coding	UNC5B	Down
ENSG00000243477.6	-0.956136	3.38807	4.01302e-09	8.44421e-08	protein_coding	NAA80	Down
ENSG00000116353.16	-0.644385	5.13074	4.03921e-09	8.4878e-08	protein_coding	MECR	Down
ENSG00000204237.5	-0.719826	6.52988	4.08194e-09	8.56601e-08	protein_coding	OXLD1	Down
ENSG00000167619.13	-0.912455	3.68872	4.24743e-09	8.86537e-08	protein_coding	TMEM145	Down
ENSG00000136231.14	-0.623551	5.38298	4.28451e-09	8.93075e-08	protein_coding	IGF2BP3	Down
ENSG00000197943.11	-0.988891	3.34625	4.55001e-09	9.44614e-08	protein_coding	PLCG2	Down
ENSG00000135723.14	-0.600518	5.43899	4.56467e-09	9.46391e-08	protein_coding	FHOD1	Down
ENSG00000133315.12	-0.688133	5.68471	4.61505e-09	9.54289e-08	protein_coding	MACROD1	Down
ENSG00000110092.4	-0.799166	4.43664	5.12746e-09	1.04907e-07	protein_coding	CCND1	Down
ENSG00000154930.15	-0.645776	5.05075	5.20214e-09	1.06229e-07	protein_coding	ACSS1	Down
ENSG00000086506.3	-1.03868	3.62602	5.20673e-09	1.06229e-07	protein_coding	HBQ1	Down
ENSG00000189337.17	-0.827501	4.04079	5.35959e-09	1.08796e-07	protein_coding	KAZN	Down
ENSG00000185000.12	-0.677718	4.72955	5.36981e-09	1.08861e-07	protein_coding	DGAT1	Down
ENSG00000129103.19	-0.584229	6.29365	5.85845e-09	1.18304e-07	protein_coding	SUMF2	Down
ENSG00000186862.20	-1.14278	3.4483	5.98945e-09	1.20636e-07	protein_coding	PDZD7	Down
ENSG00000010319.7	-1.04353	2.94062	6.07864e-09	1.22205e-07	protein_coding	SEMA3G	Down
ENSG00000115844.11	-0.620393	5.587	6.1924e-09	1.2408e-07	protein_coding	DLX2	Down
ENSG00000178531.6	-0.642262	5.18304	6.41953e-09	1.283e-07	protein_coding	CTXN1	Down
ENSG00000128709.13	-0.720478	4.66387	6.51188e-09	1.29677e-07	protein_coding	HOXD9	Down
ENSG00000115255.12	-0.973083	3.40623	6.51348e-09	1.29677e-07	protein_coding	REEP6	Down
ENSG00000163590.14	-0.814296	4.18807	6.62055e-09	1.3164e-07	protein_coding	PPM1L	Down
ENSG00000111344.12	-1.88957	1.51041	6.81753e-09	1.3521e-07	protein_coding	RASAL1	Down
ENSG00000197858.11	-0.585501	6.47041	6.92669e-09	1.372e-07	protein_coding	GPAA1	Down
ENSG00000171798.19	-0.680582	4.46586	7.30194e-09	1.44264e-07	protein_coding	KNDC1	Down
ENSG00000106070.20	-0.701619	5.73158	7.43023e-09	1.46613e-07	protein_coding	GRB10	Down
ENSG00000160767.22	-0.607098	5.99859	7.59729e-09	1.49719e-07	protein_coding	FAM189B	Down
ENSG00000115461.5	-0.760105	4.51611	7.61096e-09	1.49798e-07	protein_coding	IGFBP5	Down
ENSG00000170425.4	-0.66816	4.6765	7.88702e-09	1.55035e-07	protein_coding	ADORA2B	Down
ENSG00000185278.15	-0.798969	4.56727	7.94565e-09	1.5599e-07	protein_coding	ZBTB37	Down
ENSG00000172500.13	-0.653753	5.1717	8.114e-09	1.59094e-07	protein_coding	FIBP	Down
ENSG00000184602.6	-0.639438	5.05368	8.16309e-09	1.59653e-07	protein_coding	SNN	Down
ENSG00000196208.14	-0.951031	3.95885	8.31009e-09	1.62151e-07	protein_coding	GREB1	Down
ENSG00000074370.18	-0.994396	3.39315	8.3117e-09	1.62151e-07	protein_coding	ATP2A3	Down
ENSG00000165424.7	-0.729146	4.87618	8.49377e-09	1.65288e-07	protein_coding	ZCCHC24	Down
ENSG00000094631.21	-0.669811	5.34692	9.55502e-09	1.84552e-07	protein_coding	HDAC6	Down
ENSG00000102445.20	-1.25727	2.41347	9.80927e-09	1.89227e-07	protein_coding	RUBCNL	Down
ENSG00000125744.12	-0.855456	3.83567	1.00926e-08	1.94451e-07	protein_coding	RTN2	Down
ENSG00000103168.17	-0.620418	5.68922	1.01996e-08	1.9627e-07	protein_coding	TAF1C	Down
ENSG00000176444.19	-0.581489	5.92649	1.03108e-08	1.98163e-07	protein_coding	CLK2	Down
ENSG00000166033.13	-0.816152	4.10962	1.03696e-08	1.99048e-07	protein_coding	HTRA1	Down
ENSG00000171219.9	-1.33722	2.62996	1.09381e-08	2.09702e-07	protein_coding	CDC42BPG	Down
ENSG00000171119.3	-1.00222	3.60626	1.09852e-08	2.10344e-07	protein_coding	NRTN	Down
ENSG00000119547.6	-0.734683	5.44224	1.11249e-08	2.12757e-07	protein_coding	ONECUT2	Down
ENSG00000172819.17	-0.721939	4.3683	1.11886e-08	2.13713e-07	protein_coding	RARG	Down
ENSG00000074317.11	-1.20296	2.53007	1.12827e-08	2.15244e-07	protein_coding	SNCB	Down
ENSG00000184226.15	-0.591302	6.16128	1.13913e-08	2.1705e-07	protein_coding	PCDH9	Down
ENSG00000141971.13	-0.654478	5.69359	1.1452e-08	2.1794e-07	protein_coding	MVB12A	Down
ENSG00000164742.16	-0.757546	5.23243	1.14761e-08	2.1813e-07	protein_coding	ADCY1	Down
ENSG00000146411.6	-1.08474	3.21324	1.18202e-08	2.23576e-07	protein_coding	SLC2A12	Down
ENSG00000183751.16	-0.607915	6.36198	1.21289e-08	2.28857e-07	protein_coding	TBL3	Down
ENSG00000183049.14	-0.803845	3.84837	1.24115e-08	2.33906e-07	protein_coding	CAMK1D	Down
ENSG00000188825.15	-1.15785	2.63183	1.29946e-08	2.44006e-07	lncRNA	LINC00910	Down
ENSG00000142611.17	-0.757386	4.07736	1.30446e-08	2.44649e-07	protein_coding	PRDM16	Down
ENSG00000106714.18	-0.968629	3.11517	1.34712e-08	2.52041e-07	protein_coding	CNTNAP3	Down
ENSG00000078114.19	-0.679177	4.53881	1.36e-08	2.54146e-07	protein_coding	NEBL	Down
ENSG00000083857.15	-0.727601	6.04181	1.36838e-08	2.55403e-07	protein_coding	FAT1	Down
ENSG00000171246.6	-0.667267	5.64367	1.37925e-08	2.56815e-07	protein_coding	NPTX1	Down
ENSG00000167771.6	-0.863162	3.52857	1.41618e-08	2.62746e-07	protein_coding	RCOR2	Down
ENSG00000063660.9	-0.621043	5.21988	1.45415e-08	2.69469e-07	protein_coding	GPC1	Down
ENSG00000168135.4	-1.39976	1.90786	1.51975e-08	2.81289e-07	protein_coding	KCNJ4	Down
ENSG00000065526.12	-0.712014	8.64174	1.55172e-08	2.86866e-07	protein_coding	SPEN	Down
ENSG00000114779.20	-0.621814	5.51037	1.59318e-08	2.93831e-07	protein_coding	ABHD14B	Down
ENSG00000090924.15	-0.665562	4.976	1.72719e-08	3.1704e-07	protein_coding	PLEKHG2	Down
ENSG00000103449.13	-0.68006	5.18661	1.85114e-08	3.3859e-07	protein_coding	SALL1	Down
ENSG00000172731.15	-0.69765	4.86527	1.91571e-08	3.48758e-07	protein_coding	LRRC20	Down
ENSG00000091656.19	-0.89862	6.14272	2.05609e-08	3.73003e-07	protein_coding	ZFHX4	Down
ENSG00000188517.17	-0.632501	4.69191	2.05915e-08	3.73122e-07	protein_coding	COL25A1	Down
ENSG00000155846.17	-0.733534	5.15886	2.08925e-08	3.77694e-07	protein_coding	PPARGC1B	Down
ENSG00000115468.13	-0.699766	4.70285	2.10341e-08	3.79812e-07	protein_coding	EFHD1	Down
ENSG00000005448.17	-0.66175	5.05945	2.14133e-08	3.85763e-07	protein_coding	WDR54	Down
ENSG00000160999.11	-1.07026	2.80056	2.2055e-08	3.96863e-07	protein_coding	SH2B2	Down
ENSG00000137216.19	-0.624725	5.15708	2.24917e-08	4.04201e-07	protein_coding	TMEM63B	Down
ENSG00000115232.14	-0.797001	3.71344	2.3696e-08	4.23934e-07	protein_coding	ITGA4	Down
ENSG00000168010.11	-0.753625	4.05764	2.39953e-08	4.28795e-07	protein_coding	ATG16L2	Down
ENSG00000130584.12	-0.929992	3.3064	2.42128e-08	4.32185e-07	protein_coding	ZBTB46	Down
ENSG00000102125.16	-0.600676	5.31476	2.50693e-08	4.46447e-07	protein_coding	TAFAZZIN	Down
ENSG00000139629.16	-0.940526	3.4164	2.51948e-08	4.47655e-07	protein_coding	GALNT6	Down
ENSG00000167641.11	-0.796545	4.39831	2.55379e-08	4.52198e-07	protein_coding	PPP1R14A	Down
ENSG00000243449.8	-0.709335	5.66128	2.76457e-08	4.86194e-07	protein_coding	C4orf48	Down
ENSG00000069812.11	-1.90117	1.06869	2.783e-08	4.88882e-07	protein_coding	HES2	Down
ENSG00000107736.22	-0.946699	3.31242	2.91055e-08	5.07272e-07	protein_coding	CDH23	Down
ENSG00000151176.8	-0.62681	5.14981	2.92278e-08	5.08833e-07	protein_coding	PLBD2	Down
ENSG00000179965.12	-0.645908	5.47201	3.03877e-08	5.27253e-07	protein_coding	ZNF771	Down
ENSG00000134769.23	-0.598261	5.08346	3.07531e-08	5.32996e-07	protein_coding	DTNA	Down
ENSG00000089639.11	-0.875223	3.909	3.17776e-08	5.48914e-07	protein_coding	GMIP	Down
ENSG00000122756.15	-0.933808	3.08197	3.19967e-08	5.51473e-07	protein_coding	CNTFR	Down
ENSG00000106683.15	-0.605884	5.33432	3.25165e-08	5.59809e-07	protein_coding	LIMK1	Down
ENSG00000153815.18	-0.669631	4.89631	3.36335e-08	5.75618e-07	protein_coding	CMIP	Down
ENSG00000149256.16	-1.88339	1.7687	3.43919e-08	5.86892e-07	protein_coding	TENM4	Down
ENSG00000003249.15	-0.625739	5.21656	3.48902e-08	5.94089e-07	protein_coding	DBNDD1	Down
ENSG00000142173.16	-0.586541	6.39981	3.49808e-08	5.9498e-07	protein_coding	COL6A2	Down
ENSG00000163013.12	-0.668485	4.66525	3.55157e-08	6.02759e-07	protein_coding	FBXO41	Down
ENSG00000158270.12	-0.768065	4.13083	3.67592e-08	6.22502e-07	protein_coding	COLEC12	Down
ENSG00000259803.8	-1.50999	2.72966	3.79264e-08	6.4087e-07	protein_coding	SLC22A31	Down
ENSG00000174403.17	-2.42071	0.391167	3.83066e-08	6.45888e-07	lncRNA	MIR1-1HG-AS1	Down
ENSG00000146592.17	-0.614076	5.09102	4.03243e-08	6.79172e-07	protein_coding	CREB5	Down
ENSG00000198914.5	-0.591962	5.24577	4.05032e-08	6.81445e-07	protein_coding	POU3F3	Down
ENSG00000162105.21	-1.75629	1.80062	4.12278e-08	6.92885e-07	protein_coding	SHANK2	Down
ENSG00000157193.18	-0.751036	4.1072	4.36234e-08	7.30775e-07	protein_coding	LRP8	Down
ENSG00000124574.15	-0.636343	4.93692	4.49973e-08	7.52167e-07	protein_coding	ABCC10	Down
ENSG00000155792.10	-1.26162	2.25	4.5586e-08	7.59554e-07	protein_coding	DEPTOR	Down
ENSG00000173404.5	-1.09595	2.73533	4.58233e-08	7.6269e-07	protein_coding	INSM1	Down
ENSG00000095637.23	-0.99719	2.98366	4.59571e-08	7.64098e-07	protein_coding	SORBS1	Down
ENSG00000198720.13	-0.685166	4.66133	4.70263e-08	7.81039e-07	protein_coding	ANKRD13B	Down
ENSG00000112964.14	-1.17595	2.29199	4.73217e-08	7.8436e-07	protein_coding	GHR	Down
ENSG00000065717.15	-0.969025	3.46056	4.73272e-08	7.8436e-07	protein_coding	TLE2	Down
ENSG00000167549.19	-0.674084	4.40042	5.01068e-08	8.22524e-07	protein_coding	CORO6	Down
ENSG00000166340.18	-0.613947	4.71358	5.08146e-08	8.33262e-07	protein_coding	TPP1	Down
ENSG00000173898.15	-0.599535	6.39756	5.09883e-08	8.35229e-07	protein_coding	SPTBN2	Down
ENSG00000182389.20	-0.737544	4.01759	5.38739e-08	8.8064e-07	protein_coding	CACNB4	Down
ENSG00000112787.14	-0.665059	6.36823	5.43403e-08	8.8733e-07	protein_coding	FBRSL1	Down
ENSG00000177606.8	-0.585017	8.04922	5.46269e-08	8.91073e-07	protein_coding	JUN	Down
ENSG00000188338.15	-1.0686	3.15897	5.58978e-08	9.09891e-07	protein_coding	SLC38A3	Down
ENSG00000006611.17	-0.976288	2.86479	5.69986e-08	9.2587e-07	protein_coding	USH1C	Down
ENSG00000186907.8	-1.04856	3.01267	6.14944e-08	9.91637e-07	protein_coding	RTN4RL2	Down
ENSG00000108387.16	-1.28796	2.20269	6.20694e-08	9.99872e-07	protein_coding	SEPTIN4	Down
ENSG00000104774.13	-0.597272	5.2343	6.45174e-08	1.03823e-06	protein_coding	MAN2B1	Down
ENSG00000243302.3	-1.16231	3.09418	6.46715e-08	1.03963e-06	processed_pseudogene	ENSG00000243302	Down
ENSG00000278041.1	-0.703554	4.35014	6.61789e-08	1.06276e-06	lncRNA	ENSG00000278041	Down
ENSG00000213626.13	-0.991066	3.01693	7.14623e-08	1.1405e-06	protein_coding	LBH	Down
ENSG00000156298.13	-1.04461	2.78982	7.15336e-08	1.1405e-06	protein_coding	TSPAN7	Down
ENSG00000108830.10	-0.642238	5.53493	7.31667e-08	1.16534e-06	protein_coding	RND2	Down
ENSG00000165282.14	-0.59484	5.12212	7.32582e-08	1.1656e-06	protein_coding	PIGO	Down
ENSG00000156381.9	-0.585402	5.70939	7.45707e-08	1.18527e-06	protein_coding	ANKRD9	Down
ENSG00000171033.13	-0.63836	4.45396	7.48586e-08	1.18863e-06	protein_coding	PKIA	Down
ENSG00000076641.4	-0.766065	4.41482	7.76193e-08	1.22995e-06	protein_coding	PAG1	Down
ENSG00000166439.6	-0.665008	5.39335	7.85822e-08	1.24267e-06	protein_coding	RNF169	Down
ENSG00000131389.18	-0.812677	4.9576	7.90807e-08	1.24928e-06	protein_coding	SLC6A6	Down
ENSG00000203883.7	-1.06846	2.79135	8.37724e-08	1.31537e-06	protein_coding	SOX18	Down
ENSG00000061938.21	-0.584511	5.40448	8.63239e-08	1.34997e-06	protein_coding	TNK2	Down
ENSG00000139915.21	-1.58067	1.84029	8.69508e-08	1.35841e-06	protein_coding	MDGA2	Down
ENSG00000101680.16	-0.765105	4.40895	8.80403e-08	1.37309e-06	protein_coding	LAMA1	Down
ENSG00000144712.12	-0.623963	5.0727	8.80672e-08	1.37309e-06	protein_coding	CAND2	Down
ENSG00000150471.17	-0.863127	3.54054	8.83698e-08	1.37642e-06	protein_coding	ADGRL3	Down
ENSG00000141540.11	-0.810429	3.7689	9.08878e-08	1.41423e-06	protein_coding	TTYH2	Down
ENSG00000187535.14	-0.642867	4.88177	9.09832e-08	1.41429e-06	protein_coding	IFT140	Down
ENSG00000146122.17	-1.01389	3.71194	9.17414e-08	1.42465e-06	protein_coding	DAAM2	Down
ENSG00000103222.20	-0.663661	5.3854	9.32928e-08	1.44297e-06	protein_coding	ABCC1	Down
ENSG00000171316.12	-0.631911	6.35962	9.6428e-08	1.48555e-06	protein_coding	CHD7	Down
ENSG00000167701.14	-1.20582	2.14739	9.78043e-08	1.50526e-06	protein_coding	GPT	Down
ENSG00000277363.5	-0.986095	2.90384	9.86465e-08	1.51671e-06	protein_coding	SRCIN1	Down
ENSG00000105514.8	-0.856238	3.82243	1.01157e-07	1.55207e-06	protein_coding	RAB3D	Down
ENSG00000013016.16	-0.721757	4.09658	1.04505e-07	1.59888e-06	protein_coding	EHD3	Down
ENSG00000244509.4	-0.586971	5.66225	1.05347e-07	1.60858e-06	protein_coding	APOBEC3C	Down
ENSG00000269113.4	-1.50401	1.44334	1.09515e-07	1.66349e-06	protein_coding	TRABD2B	Down
ENSG00000005156.12	-0.613544	5.31449	1.09585e-07	1.66349e-06	protein_coding	LIG3	Down
ENSG00000141622.14	-1.14651	2.52546	1.1136e-07	1.68713e-06	protein_coding	RNF165	Down
ENSG00000157654.19	-0.622189	5.1567	1.11585e-07	1.68889e-06	protein_coding	PALM2AKAP2	Down
ENSG00000150760.13	-0.582375	5.58317	1.13063e-07	1.70627e-06	protein_coding	DOCK1	Down
ENSG00000167733.14	-1.01863	3.25057	1.14202e-07	1.72178e-06	protein_coding	HSD11B1L	Down
ENSG00000138759.20	-0.651545	4.90955	1.1733e-07	1.76552e-06	protein_coding	FRAS1	Down
ENSG00000074410.14	-1.01127	3.02536	1.17489e-07	1.7662e-06	protein_coding	CA12	Down
ENSG00000108784.10	-0.641003	5.06995	1.18439e-07	1.77877e-06	protein_coding	NAGLU	Down
ENSG00000156140.10	-0.778672	3.92145	1.18773e-07	1.78205e-06	protein_coding	ADAMTS3	Down
ENSG00000174306.22	-0.638451	4.76857	1.19557e-07	1.79035e-06	protein_coding	ZHX3	Down
ENSG00000182568.17	-0.621685	4.68966	1.22742e-07	1.83099e-06	protein_coding	SATB1	Down
ENSG00000163520.14	-1.02784	2.68826	1.2617e-07	1.87852e-06	protein_coding	FBLN2	Down
ENSG00000070371.16	-0.725519	4.69221	1.30467e-07	1.93139e-06	protein_coding	CLTCL1	Down
ENSG00000110811.20	-0.592613	4.98729	1.3209e-07	1.94984e-06	protein_coding	P3H3	Down
ENSG00000198598.7	-1.12995	2.60722	1.32935e-07	1.96044e-06	protein_coding	MMP17	Down
ENSG00000143603.19	-2.07342	0.765368	1.33507e-07	1.96514e-06	protein_coding	KCNN3	Down
ENSG00000143434.17	-0.635817	4.70075	1.3417e-07	1.97304e-06	protein_coding	SEMA6C	Down
ENSG00000142765.18	-1.36529	1.905	1.35006e-07	1.97784e-06	protein_coding	SYTL1	Down
ENSG00000162946.23	-1.01855	3.08415	1.41504e-07	2.06718e-06	protein_coding	DISC1	Down
ENSG00000006283.18	-1.25542	2.3827	1.42638e-07	2.08179e-06	protein_coding	CACNA1G	Down
ENSG00000214176.10	-0.715818	4.20183	1.43287e-07	2.0893e-06	transcribed_unprocessed_pseudogene	PLEKHM1P1	Down
ENSG00000076356.7	-1.04536	2.87392	1.49737e-07	2.17518e-06	protein_coding	PLXNA2	Down
ENSG00000172269.20	-0.67558	4.30676	1.52443e-07	2.21242e-06	protein_coding	DPAGT1	Down
ENSG00000249069.8	-1.36405	2.15252	1.57564e-07	2.28034e-06	lncRNA	LINC01033	Down
ENSG00000183337.18	-0.620645	7.90982	1.59126e-07	2.30081e-06	protein_coding	BCOR	Down
ENSG00000005961.19	-0.845342	3.67914	1.60397e-07	2.31703e-06	protein_coding	ITGA2B	Down
ENSG00000215910.8	-2.03407	0.756816	1.60614e-07	2.31801e-06	protein_coding	C1orf167	Down
ENSG00000237380.7	-0.778273	3.74255	1.63861e-07	2.36049e-06	lncRNA	HOXD-AS2	Down
ENSG00000265763.4	-0.972608	2.74759	1.64597e-07	2.36888e-06	protein_coding	ZNF488	Down
ENSG00000149150.9	-0.756791	3.97121	1.7298e-07	2.48264e-06	protein_coding	SLC43A1	Down
ENSG00000171794.4	-1.4772	1.72802	1.7452e-07	2.50242e-06	protein_coding	UTF1	Down
ENSG00000157890.19	-1.01193	2.70685	1.78464e-07	2.5493e-06	protein_coding	MEGF11	Down
ENSG00000105048.18	-0.594827	5.19659	1.8106e-07	2.57716e-06	protein_coding	TNNT1	Down
ENSG00000108641.20	-0.624019	5.67072	1.83228e-07	2.60324e-06	protein_coding	B9D1	Down
ENSG00000172020.13	-1.30653	2.27292	1.86108e-07	2.63934e-06	protein_coding	GAP43	Down
ENSG00000064309.16	-0.776679	4.11744	1.88862e-07	2.67107e-06	protein_coding	CDON	Down
ENSG00000119771.15	-0.631147	4.5577	2.01579e-07	2.83801e-06	protein_coding	KLHL29	Down
ENSG00000157833.13	-0.606082	4.79411	2.03738e-07	2.86062e-06	protein_coding	GAREM2	Down
ENSG00000104983.8	-1.11666	2.76543	2.10077e-07	2.94696e-06	protein_coding	CCDC61	Down
ENSG00000136111.14	-0.638584	6.5949	2.10436e-07	2.94843e-06	protein_coding	TBC1D4	Down
ENSG00000104823.9	-0.652649	4.37279	2.11815e-07	2.96331e-06	protein_coding	ECH1	Down
ENSG00000262814.8	-0.788499	3.76712	2.12706e-07	2.9731e-06	protein_coding	MRPL12	Down
ENSG00000111788.10	-0.622879	4.83591	2.13656e-07	2.98369e-06	unprocessed_pseudogene	ENSG00000111788	Down
ENSG00000171517.6	-0.692434	4.28678	2.1701e-07	3.02781e-06	protein_coding	LPAR3	Down
ENSG00000173546.7	-0.874794	3.5526	2.17354e-07	3.02988e-06	protein_coding	CSPG4	Down
ENSG00000142327.13	-0.627883	4.72703	2.33476e-07	3.2228e-06	protein_coding	RNPEPL1	Down
ENSG00000182463.16	-1.20482	2.01034	2.48663e-07	3.40422e-06	protein_coding	TSHZ2	Down
ENSG00000128512.24	-0.905209	4.08823	2.48812e-07	3.40422e-06	protein_coding	DOCK4	Down
ENSG00000165349.12	-0.989104	2.73459	2.499e-07	3.41611e-06	protein_coding	SLC7A3	Down
ENSG00000260404.4	-0.685734	4.43778	2.67695e-07	3.6465e-06	transcribed_unprocessed_pseudogene	ENSG00000260404	Down
ENSG00000141404.17	-0.766305	3.72135	2.67928e-07	3.6465e-06	protein_coding	GNAL	Down
ENSG00000108984.15	-0.638361	5.50483	2.68394e-07	3.64965e-06	protein_coding	MAP2K6	Down
ENSG00000109265.15	-0.742639	3.96248	2.69187e-07	3.65662e-06	protein_coding	CRACD	Down
ENSG00000129667.13	-0.848555	3.68494	2.70114e-07	3.6634e-06	protein_coding	RHBDF2	Down
ENSG00000138031.15	-0.620673	5.24669	2.7308e-07	3.7004e-06	protein_coding	ADCY3	Down
ENSG00000119522.17	-0.622471	4.32159	2.78026e-07	3.76085e-06	protein_coding	DENND1A	Down
ENSG00000172986.13	-0.786329	3.89393	2.7841e-07	3.76277e-06	protein_coding	GXYLT2	Down
ENSG00000170921.16	-0.800064	4.94674	2.85665e-07	3.84564e-06	protein_coding	TANC2	Down
ENSG00000166897.16	-1.00231	2.90979	3.05711e-07	4.10385e-06	protein_coding	ELFN2	Down
ENSG00000141506.15	-1.52207	1.23532	3.0576e-07	4.10385e-06	protein_coding	PIK3R5	Down
ENSG00000124302.13	-1.36396	1.83017	3.07179e-07	4.11932e-06	protein_coding	CHST8	Down
ENSG00000184986.11	-0.626952	5.0789	3.27613e-07	4.37823e-06	protein_coding	TMEM121	Down
ENSG00000171680.23	-0.63712	4.36753	3.45295e-07	4.60265e-06	protein_coding	PLEKHG5	Down
ENSG00000122778.10	-0.637174	4.92243	3.53655e-07	4.69176e-06	protein_coding	KIAA1549	Down
ENSG00000126458.4	-0.887915	3.12965	3.53754e-07	4.69176e-06	protein_coding	RRAS	Down
ENSG00000153993.14	-0.751804	3.77832	3.5647e-07	4.72322e-06	protein_coding	SEMA3D	Down
ENSG00000134780.10	-0.785486	3.51807	3.76736e-07	4.96633e-06	protein_coding	DAGLA	Down
ENSG00000104894.12	-1.22217	2.22823	3.77792e-07	4.97603e-06	protein_coding	CD37	Down
ENSG00000179111.9	-1.28636	2.31994	3.78204e-07	4.97723e-06	protein_coding	HES7	Down
ENSG00000168772.11	-0.908459	2.85463	4.05823e-07	5.30028e-06	protein_coding	CXXC4	Down
ENSG00000220008.3	-2.61531	0.169345	4.22173e-07	5.49532e-06	protein_coding	LINGO3	Down
ENSG00000099954.19	-0.604908	5.11396	4.30012e-07	5.57776e-06	protein_coding	CECR2	Down
ENSG00000286004.1	-2.02534	0.90569	4.30302e-07	5.57776e-06	lncRNA	ENSG00000286004	Down
ENSG00000158019.21	-0.694009	4.01547	4.41176e-07	5.70443e-06	protein_coding	BABAM2	Down
ENSG00000088280.20	-0.821984	3.38885	4.44202e-07	5.734e-06	protein_coding	ASAP3	Down
ENSG00000151468.11	-0.791056	3.76441	4.48135e-07	5.77518e-06	protein_coding	CCDC3	Down
ENSG00000112659.14	-0.590069	4.59404	4.48809e-07	5.77907e-06	protein_coding	CUL9	Down
ENSG00000215045.9	-1.52269	2.15665	4.4978e-07	5.78677e-06	protein_coding	GRID2IP	Down
ENSG00000186897.5	-0.795349	3.78257	4.59837e-07	5.91093e-06	protein_coding	C1QL4	Down
ENSG00000074219.14	-0.692139	4.37024	4.66442e-07	5.98132e-06	protein_coding	TEAD2	Down
ENSG00000187097.13	-0.73335	3.94442	4.68149e-07	5.99825e-06	protein_coding	ENTPD5	Down
ENSG00000178038.17	-1.05319	2.41499	4.8563e-07	6.20687e-06	protein_coding	ALS2CL	Down
ENSG00000103154.10	-1.39208	1.52209	4.92564e-07	6.27999e-06	protein_coding	NECAB2	Down
ENSG00000177108.5	-0.719026	4.09707	5.0076e-07	6.36879e-06	protein_coding	ZDHHC22	Down
ENSG00000173511.10	-0.585915	4.85839	5.0515e-07	6.40914e-06	protein_coding	VEGFB	Down
ENSG00000182771.19	-0.871339	3.14496	5.18439e-07	6.56675e-06	protein_coding	GRID1	Down
ENSG00000008710.20	-0.591751	6.46174	5.19088e-07	6.56962e-06	protein_coding	PKD1	Down
ENSG00000254290.2	-2.03687	1.21886	5.30037e-07	6.69183e-06	lncRNA	ENSG00000254290	Down
ENSG00000180902.18	-0.683247	3.95673	5.60605e-07	7.02633e-06	protein_coding	D2HGDH	Down
ENSG00000104524.14	-0.665489	3.98609	5.84542e-07	7.3097e-06	protein_coding	PYCR3	Down
ENSG00000105642.16	-0.869806	3.00005	6.01759e-07	7.51788e-06	protein_coding	KCNN1	Down
ENSG00000187730.9	-1.42007	2.16162	6.07315e-07	7.56902e-06	protein_coding	GABRD	Down
ENSG00000102934.10	-1.01653	2.45877	6.14582e-07	7.64119e-06	protein_coding	PLLP	Down
ENSG00000165757.9	-0.651835	4.60681	6.34043e-07	7.85798e-06	protein_coding	JCAD	Down
ENSG00000130304.17	-0.855837	3.17559	6.36596e-07	7.88333e-06	protein_coding	SLC27A1	Down
ENSG00000120594.17	-0.829743	3.27306	6.37616e-07	7.88967e-06	protein_coding	PLXDC2	Down
ENSG00000163638.13	-1.22915	3.45242	6.42273e-07	7.94096e-06	protein_coding	ADAMTS9	Down
ENSG00000274276.5	-0.733586	4.09201	6.75041e-07	8.31961e-06	protein_coding	CBSL	Down
ENSG00000095066.12	-0.682166	4.15813	6.81666e-07	8.3946e-06	protein_coding	HOOK2	Down
ENSG00000228526.7	-0.592774	4.72933	6.89117e-07	8.47964e-06	lncRNA	MIR34AHG	Down
ENSG00000105088.9	-0.732975	4.06838	6.93118e-07	8.52211e-06	protein_coding	OLFM2	Down
ENSG00000068650.19	-0.64026	5.32716	6.96519e-07	8.55715e-06	protein_coding	ATP11A	Down
ENSG00000125848.10	-0.611705	4.30637	7.28788e-07	8.9113e-06	protein_coding	FLRT3	Down
ENSG00000136895.19	-0.801562	3.31911	7.30489e-07	8.92507e-06	protein_coding	GARNL3	Down
ENSG00000070882.13	-0.588543	4.75967	7.62686e-07	9.2965e-06	protein_coding	OSBPL3	Down
ENSG00000100299.18	-0.604406	4.60748	7.91394e-07	9.60122e-06	protein_coding	ARSA	Down
ENSG00000130052.14	-0.966426	2.68638	7.97212e-07	9.64919e-06	protein_coding	STARD8	Down
ENSG00000244187.8	-0.734693	4.0769	7.98692e-07	9.65957e-06	protein_coding	TMEM141	Down
ENSG00000188322.8	-0.633988	4.5379	8.22359e-07	9.92262e-06	protein_coding	SBK1	Down
ENSG00000184985.16	-1.8276	0.748425	8.27846e-07	9.98105e-06	protein_coding	SORCS2	Down
ENSG00000131668.14	-0.829338	4.22435	8.28487e-07	9.98105e-06	protein_coding	BARX1	Down
ENSG00000173805.16	-0.634365	4.12611	8.32156e-07	1.00116e-05	protein_coding	HAP1	Down
ENSG00000110427.17	-1.0619	2.6967	8.36584e-07	1.00314e-05	protein_coding	KIAA1549L	Down
ENSG00000146648.20	-0.757464	4.21896	8.3719e-07	1.00314e-05	protein_coding	EGFR	Down
ENSG00000170915.9	-0.875338	3.61162	8.40769e-07	1.00665e-05	protein_coding	PAQR8	Down
ENSG00000086758.16	-0.643562	8.69524	8.49254e-07	1.01603e-05	protein_coding	HUWE1	Down
ENSG00000113119.13	-0.60289	4.29463	8.74405e-07	1.04371e-05	protein_coding	TMCO6	Down
ENSG00000135638.14	-0.908044	3.27061	9.05075e-07	1.07783e-05	protein_coding	EMX1	Down
ENSG00000186472.20	-0.726515	3.95315	9.08864e-07	1.08151e-05	protein_coding	PCLO	Down
ENSG00000127585.12	-1.06741	3.23544	9.43293e-07	1.11905e-05	protein_coding	FBXL16	Down
ENSG00000152818.19	-0.626554	5.76423	9.45332e-07	1.12061e-05	protein_coding	UTRN	Down
ENSG00000081181.8	-0.672154	3.99532	9.47193e-07	1.12197e-05	protein_coding	ARG2	Down
ENSG00000134909.19	-0.60538	4.40563	9.54937e-07	1.13028e-05	protein_coding	ARHGAP32	Down
ENSG00000125845.7	-0.887253	3.3618	9.57571e-07	1.13167e-05	protein_coding	BMP2	Down
ENSG00000171444.18	-0.634243	4.66939	9.60472e-07	1.13423e-05	protein_coding	MCC	Down
ENSG00000114805.18	-0.863813	3.51108	9.72265e-07	1.14468e-05	protein_coding	PLCH1	Down
ENSG00000205978.6	-0.728441	4.86901	9.8786e-07	1.1604e-05	protein_coding	NYNRIN	Down
ENSG00000173157.18	-0.859953	3.08372	9.94638e-07	1.16748e-05	protein_coding	ADAMTS20	Down
ENSG00000076067.13	-0.59753	4.68165	1.01255e-06	1.18581e-05	protein_coding	RBMS2	Down
ENSG00000151136.15	-0.985696	3.00373	1.01932e-06	1.19271e-05	protein_coding	BTBD11	Down
ENSG00000198951.12	-0.597961	5.01611	1.01998e-06	1.19271e-05	protein_coding	NAGA	Down
ENSG00000142552.8	-1.43599	1.51349	1.03851e-06	1.21165e-05	protein_coding	RCN3	Down
ENSG00000129757.15	-1.37196	1.83821	1.04346e-06	1.21559e-05	protein_coding	CDKN1C	Down
ENSG00000170989.10	-1.38257	2.03352	1.05218e-06	1.22369e-05	protein_coding	S1PR1	Down
ENSG00000166436.17	-0.867706	3.49382	1.06523e-06	1.23546e-05	protein_coding	TRIM66	Down
ENSG00000147804.10	-0.730649	3.96369	1.13133e-06	1.30717e-05	protein_coding	SLC39A4	Down
ENSG00000100605.17	-0.599863	4.38248	1.15725e-06	1.33414e-05	protein_coding	ITPK1	Down
ENSG00000111110.12	-0.672338	4.28142	1.16403e-06	1.3402e-05	protein_coding	PPM1H	Down
ENSG00000229544.9	-0.940026	3.348	1.16994e-06	1.34578e-05	protein_coding	NKX1-2	Down
ENSG00000105649.10	-0.914171	2.90209	1.22355e-06	1.40019e-05	protein_coding	RAB3A	Down
ENSG00000164099.3	-0.915142	2.92064	1.23252e-06	1.40838e-05	protein_coding	PRSS12	Down
ENSG00000158555.15	-0.805836	3.40113	1.24645e-06	1.42324e-05	protein_coding	GDPD5	Down
ENSG00000012211.13	-0.687411	3.82598	1.26419e-06	1.44075e-05	protein_coding	PRICKLE3	Down
ENSG00000148803.12	-0.617416	5.55422	1.27274e-06	1.44901e-05	protein_coding	FUOM	Down
ENSG00000125247.16	-0.643729	4.24475	1.31671e-06	1.49359e-05	protein_coding	TMTC4	Down
ENSG00000134138.20	-0.626049	4.44983	1.38453e-06	1.56139e-05	protein_coding	MEIS2	Down
ENSG00000105245.9	-0.616941	5.03016	1.47379e-06	1.65604e-05	protein_coding	NUMBL	Down
ENSG00000134569.10	-0.650583	4.47749	1.47511e-06	1.65633e-05	protein_coding	LRP4	Down
ENSG00000187848.15	-1.02112	2.35998	1.48831e-06	1.66994e-05	protein_coding	P2RX2	Down
ENSG00000165029.17	-0.941239	2.87322	1.55083e-06	1.73507e-05	protein_coding	ABCA1	Down
ENSG00000076555.16	-0.754581	3.95003	1.55417e-06	1.73756e-05	protein_coding	ACACB	Down
ENSG00000116711.10	-0.647073	5.36878	1.72969e-06	1.91313e-05	protein_coding	PLA2G4A	Down
ENSG00000280434.1	-2.14282	0.185165	1.7423e-06	1.9257e-05	lncRNA	ENSG00000280434	Down
ENSG00000171163.16	-0.596942	4.89444	1.75855e-06	1.93985e-05	protein_coding	ZNF692	Down
ENSG00000142733.17	-0.677962	4.01466	1.75884e-06	1.93985e-05	protein_coding	MAP3K6	Down
ENSG00000185008.17	-0.936221	3.23102	1.77039e-06	1.9512e-05	protein_coding	ROBO2	Down
ENSG00000124496.12	-0.86823	3.34872	1.79264e-06	1.97292e-05	protein_coding	TRERF1	Down
ENSG00000130475.15	-0.770277	3.4073	1.81108e-06	1.9904e-05	protein_coding	FCHO1	Down
ENSG00000144668.12	-1.77656	1.77246	1.82618e-06	2.00415e-05	protein_coding	ITGA9	Down
ENSG00000131650.14	-0.797949	3.44394	1.84759e-06	2.02478e-05	protein_coding	KREMEN2	Down
ENSG00000168918.14	-1.52885	1.61015	1.85456e-06	2.03099e-05	protein_coding	INPP5D	Down
ENSG00000124191.18	-0.991403	2.60424	1.90959e-06	2.08537e-05	protein_coding	TOX2	Down
ENSG00000100344.11	-0.894202	3.52488	1.931e-06	2.10533e-05	protein_coding	PNPLA3	Down
ENSG00000173846.13	-1.04038	2.70558	1.98944e-06	2.15891e-05	protein_coding	PLK3	Down
ENSG00000182240.16	-0.631712	4.45074	2.00968e-06	2.17936e-05	protein_coding	BACE2	Down
ENSG00000162004.19	-0.691628	3.70429	2.01265e-06	2.18105e-05	protein_coding	CCDC78	Down
ENSG00000174804.4	-0.669646	3.94568	2.08756e-06	2.2528e-05	protein_coding	FZD4	Down
ENSG00000234965.3	-0.601722	4.23421	2.08995e-06	2.25381e-05	protein_coding	SHISA8	Down
ENSG00000162804.14	-1.3247	2.18827	2.10972e-06	2.27039e-05	protein_coding	SNED1	Down
ENSG00000102312.24	-0.774951	3.45847	2.11213e-06	2.27142e-05	protein_coding	PORCN	Down
ENSG00000234630.1	-1.72293	1.50068	2.11941e-06	2.27767e-05	lncRNA	ENSG00000234630	Down
ENSG00000241697.5	-1.33857	2.74843	2.1248e-06	2.28188e-05	protein_coding	TMEFF1	Down
ENSG00000099953.10	-1.27015	1.9176	2.13696e-06	2.29177e-05	protein_coding	MMP11	Down
ENSG00000105419.18	-0.591656	4.85227	2.36408e-06	2.52488e-05	protein_coding	MEIS3	Down
ENSG00000249992.2	-0.826607	3.55449	2.49995e-06	2.65538e-05	protein_coding	TMEM158	Down
ENSG00000169992.10	-0.678371	4.43927	2.50734e-06	2.66019e-05	protein_coding	NLGN2	Down
ENSG00000146197.9	-0.90618	2.6948	2.53582e-06	2.68797e-05	protein_coding	SCUBE3	Down
ENSG00000177854.8	-0.758992	3.23313	2.54237e-06	2.69264e-05	protein_coding	TMEM187	Down
ENSG00000257270.1	-1.08077	2.29128	2.57598e-06	2.72496e-05	lncRNA	ENSG00000257270	Down
ENSG00000176845.13	-0.817019	3.20258	2.58038e-06	2.72776e-05	protein_coding	METRNL	Down
ENSG00000101187.16	-0.727665	3.7126	2.62633e-06	2.77255e-05	protein_coding	SLCO4A1	Down
ENSG00000124615.20	-0.601947	4.38319	2.73316e-06	2.8721e-05	protein_coding	MOCS1	Down
ENSG00000188747.9	-0.716387	3.73586	2.76516e-06	2.8994e-05	protein_coding	NOXA1	Down
ENSG00000183114.8	-1.39046	1.91333	2.85966e-06	2.9884e-05	protein_coding	FAM43B	Down
ENSG00000110328.6	-0.747891	3.62924	2.93905e-06	3.06107e-05	protein_coding	GALNT18	Down
ENSG00000087495.17	-0.942643	2.57814	2.98423e-06	3.10396e-05	protein_coding	PHACTR3	Down
ENSG00000080644.16	-1.01906	2.57269	3.16482e-06	3.27425e-05	protein_coding	CHRNA3	Down
ENSG00000102302.8	-0.685042	4.23431	3.2616e-06	3.36318e-05	protein_coding	FGD1	Down
ENSG00000176533.13	-0.606278	4.16598	3.43079e-06	3.52592e-05	protein_coding	GNG7	Down
ENSG00000140807.7	-0.754245	3.55264	3.46429e-06	3.5533e-05	protein_coding	NKD1	Down
ENSG00000132749.11	-0.823046	3.03764	3.66835e-06	3.73792e-05	protein_coding	TESMIN	Down
ENSG00000005884.18	-0.707933	3.60726	3.689e-06	3.75402e-05	protein_coding	ITGA3	Down
ENSG00000161647.19	-0.647419	4.18943	3.78052e-06	3.83962e-05	protein_coding	MPP3	Down
ENSG00000152527.14	-0.603976	4.07908	3.89767e-06	3.94827e-05	protein_coding	PLEKHH2	Down
ENSG00000196123.13	-0.596518	4.50892	3.93256e-06	3.97842e-05	protein_coding	KIAA0895L	Down
ENSG00000183495.14	-0.647626	6.42351	3.94652e-06	3.98735e-05	protein_coding	EP400	Down
ENSG00000157404.17	-0.615466	4.10898	4.04716e-06	4.07577e-05	protein_coding	KIT	Down
ENSG00000062038.15	-1.41742	1.3682	4.13262e-06	4.14838e-05	protein_coding	CDH3	Down
ENSG00000106665.16	-0.678825	3.58555	4.16358e-06	4.17675e-05	protein_coding	CLIP2	Down
ENSG00000100968.14	-0.581054	4.2466	4.34472e-06	4.35004e-05	protein_coding	NFATC4	Down
ENSG00000169752.17	-1.00354	2.17738	4.39957e-06	4.40212e-05	protein_coding	NRG4	Down
ENSG00000133056.14	-0.805525	4.28218	4.49486e-06	4.4859e-05	protein_coding	PIK3C2B	Down
ENSG00000171914.17	-0.750633	3.24809	4.5223e-06	4.50749e-05	protein_coding	TLN2	Down
ENSG00000074855.11	-0.581976	5.0205	4.64208e-06	4.6126e-05	protein_coding	ANO8	Down
ENSG00000074211.14	-0.75795	3.11983	4.6426e-06	4.6126e-05	protein_coding	PPP2R2C	Down
ENSG00000224940.9	-0.754105	3.26379	4.70494e-06	4.66534e-05	protein_coding	PRRT4	Down
ENSG00000073150.14	-0.767114	3.75524	4.78222e-06	4.73014e-05	protein_coding	PANX2	Down
ENSG00000095321.18	-0.599834	4.33281	4.81127e-06	4.75583e-05	protein_coding	CRAT	Down
ENSG00000259820.1	-0.666331	4.21528	4.92943e-06	4.85717e-05	lncRNA	ENSG00000259820	Down
ENSG00000164946.20	-2.1965	-0.0277476	5.03736e-06	4.94783e-05	protein_coding	FREM1	Down
ENSG00000075429.9	-1.83448	0.817908	5.05514e-06	4.96216e-05	protein_coding	CACNG5	Down
ENSG00000186174.13	-0.686264	3.83273	5.10591e-06	5.00593e-05	protein_coding	BCL9L	Down
ENSG00000103227.19	-0.834549	3.03534	5.10619e-06	5.00593e-05	protein_coding	LMF1	Down
ENSG00000164620.9	-0.709138	3.86931	5.27124e-06	5.15149e-05	protein_coding	RELL2	Down
ENSG00000154217.16	-0.643267	3.82819	5.28404e-06	5.16075e-05	protein_coding	PITPNC1	Down
ENSG00000225968.8	-1.2765	2.01661	5.31706e-06	5.1826e-05	protein_coding	ELFN1	Down
ENSG00000143869.7	-0.59599	4.47948	5.50932e-06	5.33713e-05	protein_coding	GDF7	Down
ENSG00000272692.2	-1.11548	2.1292	5.523e-06	5.34705e-05	lncRNA	ENSG00000272692	Down
ENSG00000213442.5	-0.898905	2.68226	5.54049e-06	5.35828e-05	processed_pseudogene	RPL18AP3	Down
ENSG00000144535.20	-0.6238	4.16674	5.5415e-06	5.35828e-05	protein_coding	DIS3L2	Down
ENSG00000137819.14	-0.79851	3.5582	5.86863e-06	5.65347e-05	protein_coding	PAQR5	Down
ENSG00000165810.17	-0.587318	4.23138	5.99125e-06	5.76444e-05	protein_coding	BTNL9	Down
ENSG00000167978.17	-0.580205	9.26969	6.24608e-06	5.99107e-05	protein_coding	SRRM2	Down
ENSG00000111752.11	-0.607047	4.62937	6.27162e-06	6.01186e-05	protein_coding	PHC1	Down
ENSG00000100626.17	-0.703709	3.91954	6.39348e-06	6.10229e-05	protein_coding	GALNT16	Down
ENSG00000204131.10	-1.23727	2.30017	6.43993e-06	6.13909e-05	protein_coding	NHSL2	Down
ENSG00000253549.6	-1.25339	1.93823	6.46065e-06	6.15506e-05	lncRNA	CA3-AS1	Down
ENSG00000104946.14	-0.694734	3.90004	6.51452e-06	6.19878e-05	protein_coding	TBC1D17	Down
ENSG00000075290.8	-1.77857	0.715944	6.78121e-06	6.42498e-05	protein_coding	WNT8B	Down
ENSG00000126882.13	-0.814726	3.03212	6.89826e-06	6.516e-05	protein_coding	FAM78A	Down
ENSG00000237289.10	-0.603393	4.19421	6.97145e-06	6.56915e-05	protein_coding	CKMT1B	Down
ENSG00000186469.9	-1.08405	2.14472	6.97661e-06	6.57003e-05	protein_coding	GNG2	Down
ENSG00000168765.18	-0.819417	2.79286	6.99145e-06	6.58001e-05	protein_coding	GSTM4	Down
ENSG00000265688.2	-0.847761	2.99031	7.01267e-06	6.59199e-05	lncRNA	MAFG-DT	Down
ENSG00000065361.17	-0.837888	2.77881	7.24446e-06	6.78933e-05	protein_coding	ERBB3	Down
ENSG00000119630.14	-0.614087	4.01941	7.26636e-06	6.80575e-05	protein_coding	PGF	Down
ENSG00000197467.17	-1.00236	2.72409	7.34928e-06	6.87926e-05	protein_coding	COL13A1	Down
ENSG00000075826.17	-0.760431	4.14393	7.36937e-06	6.88976e-05	protein_coding	SEC31B	Down
ENSG00000154342.6	-1.16614	2.17492	7.4272e-06	6.93965e-05	protein_coding	WNT3A	Down
ENSG00000185483.13	-0.712757	3.62063	7.49366e-06	6.98913e-05	protein_coding	ROR1	Down
ENSG00000171954.13	-1.88954	0.469085	7.78611e-06	7.24449e-05	protein_coding	CYP4F22	Down
ENSG00000103260.9	-0.589833	5.98936	7.94579e-06	7.3798e-05	protein_coding	METRN	Down
ENSG00000163975.13	-0.628319	4.12575	7.98301e-06	7.40993e-05	protein_coding	MELTF	Down
ENSG00000154102.11	-1.16974	2.05056	8.10447e-06	7.50515e-05	protein_coding	C16orf74	Down
ENSG00000285756.2	-0.607643	4.83985	8.22096e-06	7.60353e-05	lncRNA	ENSG00000285756	Down
ENSG00000100505.14	-0.78215	3.44157	8.74071e-06	8.03638e-05	protein_coding	TRIM9	Down
ENSG00000140876.11	-1.57079	0.919709	8.80469e-06	8.09042e-05	protein_coding	NUDT7	Down
ENSG00000131094.4	-0.672732	3.7493	9.0386e-06	8.29554e-05	protein_coding	C1QL1	Down
ENSG00000182325.11	-0.74705	3.65072	9.10022e-06	8.34222e-05	protein_coding	FBXL6	Down
ENSG00000100889.12	-0.669385	4.34184	9.22369e-06	8.43549e-05	protein_coding	PCK2	Down
ENSG00000068831.19	-0.819445	2.86065	9.54784e-06	8.6859e-05	protein_coding	RASGRP2	Down
ENSG00000184381.20	-0.715052	3.64191	9.59476e-06	8.71838e-05	protein_coding	PLA2G6	Down
ENSG00000090975.14	-0.822873	3.16753	9.93965e-06	9.00318e-05	protein_coding	PITPNM2	Down
ENSG00000174332.6	-1.55668	0.885065	9.94297e-06	9.00318e-05	protein_coding	GLIS1	Down
ENSG00000129566.13	-0.639555	4.3509	1.06454e-05	9.57223e-05	protein_coding	TEP1	Down
ENSG00000267787.7	-1.25317	1.37048	1.08955e-05	9.76882e-05	lncRNA	ENSG00000267787	Down
ENSG00000125895.6	-0.810173	2.75891	1.09388e-05	9.79745e-05	protein_coding	TMEM74B	Down
ENSG00000149577.16	-0.580853	4.76524	1.12498e-05	0.000100228	protein_coding	SIDT2	Down
ENSG00000155893.13	-0.581038	4.46295	1.1324e-05	0.000100774	protein_coding	PXYLP1	Down
ENSG00000135299.17	-0.623202	3.69781	1.14084e-05	0.000101409	protein_coding	ANKRD6	Down
ENSG00000179532.13	-0.84082	3.28697	1.16731e-05	0.000103466	protein_coding	DNHD1	Down
ENSG00000091129.22	-0.765592	3.42262	1.17453e-05	0.000103987	protein_coding	NRCAM	Down
ENSG00000125430.9	-0.695804	4.09972	1.22398e-05	0.000108118	protein_coding	HS3ST3B1	Down
ENSG00000095539.15	-0.985253	2.95557	1.23128e-05	0.000108639	protein_coding	SEMA4G	Down
ENSG00000269821.1	-0.710092	3.87079	1.27804e-05	0.000112382	lncRNA	KCNQ1OT1	Down
ENSG00000162745.11	-1.50342	1.10426	1.33607e-05	0.000116826	protein_coding	OLFML2B	Down
ENSG00000168243.11	-0.653387	3.76906	1.3361e-05	0.000116826	protein_coding	GNG4	Down
ENSG00000286431.1	-1.46712	1.27457	1.34441e-05	0.00011742	lncRNA	ENSG00000286431	Down
ENSG00000262655.4	-0.629093	3.8863	1.35385e-05	0.000118178	protein_coding	SPON1	Down
ENSG00000154229.12	-0.62115	5.01545	1.37078e-05	0.000119522	protein_coding	PRKCA	Down
ENSG00000175093.5	-0.730896	3.08356	1.37904e-05	0.000120107	protein_coding	SPSB4	Down
ENSG00000286504.1	-2.03921	-0.00213587	1.42995e-05	0.000124054	lncRNA	ENSG00000286504	Down
ENSG00000141933.9	-0.713149	4.1677	1.43781e-05	0.000124563	protein_coding	TPGS1	Down
ENSG00000106236.4	-0.590501	4.20789	1.45387e-05	0.000125778	protein_coding	NPTX2	Down
ENSG00000128039.13	-0.849978	2.68871	1.46443e-05	0.00012655	protein_coding	SRD5A3	Down
ENSG00000026950.17	-0.69998	3.33888	1.54887e-05	0.000133328	protein_coding	BTN3A1	Down
ENSG00000152377.14	-2.20972	0.210227	1.58576e-05	0.000136277	protein_coding	SPOCK1	Down
ENSG00000130653.16	-0.942904	2.43308	1.61221e-05	0.00013832	protein_coding	PNPLA7	Down
ENSG00000185519.9	-1.03455	2.08807	1.62409e-05	0.000139263	protein_coding	FAM131C	Down
ENSG00000136010.14	-0.642741	4.7896	1.65349e-05	0.000141315	protein_coding	ALDH1L2	Down
ENSG00000182759.4	-0.880723	2.72627	1.71692e-05	0.000146254	protein_coding	MAFA	Down
ENSG00000078053.17	-0.778324	3.22475	1.72598e-05	0.00014681	protein_coding	AMPH	Down
ENSG00000009950.16	-0.676243	4.03015	1.74652e-05	0.000148287	protein_coding	MLXIPL	Down
ENSG00000237863.3	-0.732454	3.25025	1.84876e-05	0.000156284	lncRNA	ENSG00000237863	Down
ENSG00000162551.14	-0.680949	3.32687	1.85763e-05	0.000156863	protein_coding	ALPL	Down
ENSG00000187091.14	-0.813322	2.68839	1.89576e-05	0.000159909	protein_coding	PLCD1	Down
ENSG00000233429.9	-0.742233	2.97806	1.98717e-05	0.000167075	lncRNA	HOTAIRM1	Down
ENSG00000260097.3	-1.17056	1.90054	1.99752e-05	0.000167763	protein_coding	SPDYE6	Down
ENSG00000080845.19	-0.62051	4.21157	2.00267e-05	0.000168106	protein_coding	DLGAP4	Down
ENSG00000196189.14	-1.09626	1.93058	2.00418e-05	0.000168141	protein_coding	SEMA4A	Down
ENSG00000169184.6	-0.723394	3.25888	2.0678e-05	0.000173105	protein_coding	MN1	Down
ENSG00000169047.6	-0.633445	3.60439	2.12407e-05	0.000177528	protein_coding	IRS1	Down
ENSG00000128274.17	-1.03359	2.08951	2.27733e-05	0.000189217	protein_coding	A4GALT	Down
ENSG00000135596.18	-0.590749	4.03812	2.33067e-05	0.000192311	protein_coding	MICAL1	Down
ENSG00000155367.16	-1.30355	1.59687	2.33663e-05	0.0001927	protein_coding	PPM1J	Down
ENSG00000129159.9	-0.652133	4.00212	2.47064e-05	0.000202249	protein_coding	KCNC1	Down
ENSG00000064195.7	-1.58347	0.575749	2.51111e-05	0.000205129	protein_coding	DLX3	Down
ENSG00000248587.8	-1.60311	0.50512	2.54209e-05	0.000207115	lncRNA	GDNF-AS1	Down
ENSG00000246465.1	-0.749611	3.50375	2.5891e-05	0.000210393	lncRNA	ENSG00000246465	Down
ENSG00000142449.13	-1.39956	1.27627	2.63334e-05	0.000213319	protein_coding	FBN3	Down
ENSG00000261971.9	-0.864525	2.98348	2.67374e-05	0.000216365	lncRNA	MMP25-AS1	Down
ENSG00000160703.16	-0.580467	4.54198	2.69005e-05	0.000217458	protein_coding	NLRX1	Down
ENSG00000188582.10	-1.16252	1.77863	2.78302e-05	0.000224099	protein_coding	PAQR9	Down
ENSG00000116106.12	-0.62565	3.84512	2.78374e-05	0.000224099	protein_coding	EPHA4	Down
ENSG00000185666.15	-1.16435	1.67386	3.09739e-05	0.000246411	protein_coding	SYN3	Down
ENSG00000115596.4	-1.49887	0.933893	3.19505e-05	0.00025353	protein_coding	WNT6	Down
ENSG00000111199.12	-1.16263	2.0213	3.21401e-05	0.000254385	protein_coding	TRPV4	Down
ENSG00000006638.13	-1.20942	1.46432	3.2984e-05	0.000260122	protein_coding	TBXA2R	Down
ENSG00000185684.16	-0.583708	3.81591	3.29989e-05	0.000260122	transcribed_unprocessed_pseudogene	EP400P1	Down
ENSG00000105738.11	-0.602196	5.08332	3.32023e-05	0.000261195	protein_coding	SIPA1L3	Down
ENSG00000148357.18	-2.00158	0.294956	3.34046e-05	0.000262554	protein_coding	HMCN2	Down
ENSG00000196104.11	-0.583093	3.72895	3.37217e-05	0.000264611	protein_coding	SPOCK3	Down
ENSG00000126500.4	-1.26885	1.37392	3.45353e-05	0.000270384	protein_coding	FLRT1	Down
ENSG00000161558.11	-0.785653	3.23115	3.52119e-05	0.000275192	protein_coding	TMEM143	Down
ENSG00000065357.20	-0.70566	3.1449	3.53426e-05	0.000276074	protein_coding	DGKA	Down
ENSG00000253729.8	-0.586386	9.17049	3.65583e-05	0.000284284	protein_coding	PRKDC	Down
ENSG00000198963.11	-1.22092	1.71974	3.76904e-05	0.000292355	protein_coding	RORB	Down
ENSG00000108352.13	-0.687318	3.05689	3.94408e-05	0.000304563	protein_coding	RAPGEFL1	Down
ENSG00000165084.16	-1.02045	1.9091	4.01818e-05	0.000309669	protein_coding	C8orf34	Down
ENSG00000164853.9	-0.626219	4.29994	4.02662e-05	0.000310166	protein_coding	UNCX	Down
ENSG00000135324.6	-0.877653	2.24335	4.08868e-05	0.000314306	protein_coding	MRAP2	Down
ENSG00000116985.12	-0.62332	3.84373	4.16429e-05	0.00031903	protein_coding	BMP8B	Down
ENSG00000255468.7	-1.03284	2.09024	4.25635e-05	0.00032512	lncRNA	ENSG00000255468	Down
ENSG00000123146.20	-0.592767	3.75146	4.32718e-05	0.000329719	protein_coding	ADGRE5	Down
ENSG00000103316.12	-1.31172	1.09872	4.38048e-05	0.000332973	protein_coding	CRYM	Down
ENSG00000054179.12	-1.69468	0.654219	4.41482e-05	0.000334755	protein_coding	ENTPD2	Down
ENSG00000196526.11	-0.997821	2.59431	4.44977e-05	0.000337075	protein_coding	AFAP1	Down
ENSG00000177374.13	-0.679219	3.20037	4.5467e-05	0.00034358	protein_coding	HIC1	Down
ENSG00000281344.1	-0.782045	2.80574	4.58479e-05	0.000346122	lncRNA	HELLPAR	Down
ENSG00000105664.11	-1.20106	1.67158	4.62719e-05	0.000348644	protein_coding	COMP	Down
ENSG00000167964.13	-0.608147	3.73643	4.6664e-05	0.000351258	protein_coding	RAB26	Down
ENSG00000061455.11	-0.72808	3.73224	4.70496e-05	0.000353817	protein_coding	PRDM6	Down
ENSG00000169418.10	-1.61545	0.400358	4.71326e-05	0.00035427	protein_coding	NPR1	Down
ENSG00000166762.19	-0.824489	2.54039	4.79811e-05	0.000359257	protein_coding	CATSPER2	Down
ENSG00000204681.11	-0.598806	4.00367	4.80777e-05	0.000359633	protein_coding	GABBR1	Down
ENSG00000136237.19	-0.641453	3.7595	4.84445e-05	0.000361854	protein_coding	RAPGEF5	Down
ENSG00000141750.7	-0.883648	2.3249	4.95843e-05	0.000369834	protein_coding	STAC2	Down
ENSG00000100156.12	-1.33723	1.81529	4.96589e-05	0.000370213	protein_coding	SLC16A8	Down
ENSG00000159733.14	-0.735863	2.90068	4.97455e-05	0.000370503	protein_coding	ZFYVE28	Down
ENSG00000226051.9	-1.42344	0.832254	5.21479e-05	0.000385989	lncRNA	ZNF503-AS1	Down
ENSG00000235703.7	-0.774505	3.10506	5.27015e-05	0.000389529	lncRNA	LINC00894	Down
ENSG00000125611.16	-0.635512	3.51173	5.6719e-05	0.000415271	protein_coding	CHCHD5	Down
ENSG00000132702.13	-1.00215	1.82388	5.86932e-05	0.000426707	protein_coding	HAPLN2	Down
ENSG00000015133.20	-0.615576	4.08116	5.89894e-05	0.000428259	protein_coding	CCDC88C	Down
ENSG00000265982.1	-1.6429	0.303788	5.99073e-05	0.000433504	unprocessed_pseudogene	ENSG00000265982	Down
ENSG00000167889.13	-0.787012	2.91417	5.99811e-05	0.000433836	protein_coding	MGAT5B	Down
ENSG00000183458.14	-1.02337	2.40403	6.03835e-05	0.00043634	transcribed_unprocessed_pseudogene	PKD1P3	Down
ENSG00000120278.16	-0.814766	2.66984	6.33763e-05	0.000454583	protein_coding	PLEKHG1	Down
ENSG00000106330.12	-0.730765	3.3875	6.35752e-05	0.000455798	protein_coding	MOSPD3	Down
ENSG00000167311.14	-0.692595	3.70902	6.42758e-05	0.000460184	protein_coding	ART5	Down
ENSG00000221838.10	-0.921992	2.71244	6.50181e-05	0.000464428	protein_coding	AP4M1	Down
ENSG00000121236.21	-0.770001	2.67278	6.54182e-05	0.000467071	protein_coding	TRIM6	Down
ENSG00000197576.14	-0.939798	2.19317	6.6166e-05	0.000470463	protein_coding	HOXA4	Down
ENSG00000261308.4	-1.74238	0.571507	6.64831e-05	0.000472502	protein_coding	FIGNL2	Down
ENSG00000159307.20	-1.14153	2.2014	6.672e-05	0.000473752	protein_coding	SCUBE1	Down
ENSG00000156650.14	-0.676622	3.55537	6.77684e-05	0.000479442	protein_coding	KAT6B	Down
ENSG00000116852.15	-0.631051	3.80923	6.99657e-05	0.000492519	protein_coding	KIF21B	Down
ENSG00000157470.12	-0.730908	2.75317	7.5208e-05	0.000525374	protein_coding	FAM81A	Down
ENSG00000138944.8	-0.748746	2.98769	7.7644e-05	0.000540203	protein_coding	SHISAL1	Down
ENSG00000142494.13	-0.61529	3.84655	8.04922e-05	0.000556776	protein_coding	SLC47A1	Down
ENSG00000105516.11	-0.618332	3.51871	8.13064e-05	0.00056159	protein_coding	DBP	Down
ENSG00000164112.14	-1.25152	1.03535	8.15177e-05	0.000562302	protein_coding	SMIM43	Down
ENSG00000197283.18	-0.876582	2.88507	8.68609e-05	0.000594737	protein_coding	SYNGAP1	Down
ENSG00000185924.7	-0.868062	2.74131	8.82827e-05	0.000603674	protein_coding	RTN4RL1	Down
ENSG00000026036.22	-0.919344	2.24219	8.87191e-05	0.000605857	protein_coding	RTEL1-TNFRSF6B	Down
ENSG00000107859.10	-1.15992	1.90955	8.90017e-05	0.000607253	protein_coding	PITX3	Down
ENSG00000117152.14	-0.976995	1.87443	8.92148e-05	0.000608071	protein_coding	RGS4	Down
ENSG00000152767.17	-0.624787	4.74012	8.99228e-05	0.000612319	protein_coding	FARP1	Down
ENSG00000135116.9	-0.757819	2.65816	9.0074e-05	0.000612685	protein_coding	HRK	Down
ENSG00000144468.17	-0.62068	4.32572	9.32466e-05	0.000631774	protein_coding	RHBDD1	Down
ENSG00000263266.2	-0.672055	3.78659	9.39714e-05	0.000635853	processed_pseudogene	RPS7P1	Down
ENSG00000134146.12	-0.612473	4.02646	9.50727e-05	0.000642465	protein_coding	DPH6	Down
ENSG00000125731.13	-0.817282	2.58479	9.82191e-05	0.000661138	protein_coding	SH2D3A	Down
ENSG00000186684.14	-0.912003	2.19262	9.97312e-05	0.000670154	protein_coding	CYP27C1	Down
ENSG00000265778.4	-1.13782	1.31342	0.00010012	0.000672476	lncRNA	ZNF516-AS1	Down
ENSG00000050767.18	-0.913722	1.92459	0.000104878	0.000699896	protein_coding	COL23A1	Down
ENSG00000144218.21	-0.661364	3.65899	0.000106054	0.000706221	protein_coding	AFF3	Down
ENSG00000091536.20	-1.31413	1.2338	0.000106101	0.000706232	protein_coding	MYO15A	Down
ENSG00000106333.13	-0.666039	3.57386	0.000106452	0.000707961	protein_coding	PCOLCE	Down
ENSG00000187609.16	-0.597019	3.63886	0.000110407	0.000731444	protein_coding	EXD3	Down
ENSG00000213420.8	-0.853589	2.84794	0.000112032	0.000741578	protein_coding	GPC2	Down
ENSG00000226360.5	-1.34192	0.956375	0.00011428	0.000754211	processed_pseudogene	RPL10AP6	Down
ENSG00000137571.11	-0.929799	2.68813	0.00012253	0.000802517	protein_coding	SLCO5A1	Down
ENSG00000178093.14	-0.834347	2.14761	0.000122825	0.000803773	protein_coding	TSSK6	Down
ENSG00000120318.16	-0.831623	2.76399	0.000123431	0.000807055	protein_coding	ARAP3	Down
ENSG00000171227.7	-1.17454	1.50998	0.000125356	0.000816894	protein_coding	TMEM37	Down
ENSG00000289288.1	-1.45554	0.78633	0.000126878	0.000825426	lncRNA	ENSG00000289288	Down
ENSG00000088340.17	-0.630481	3.50025	0.000129657	0.000840688	transcribed_unitary_pseudogene	FER1L4	Down
ENSG00000095752.7	-1.55765	0.244428	0.000135962	0.000874989	protein_coding	IL11	Down
ENSG00000280353.1	-1.47368	0.582108	0.000136456	0.000877807	TEC	ENSG00000280353	Down
ENSG00000160172.10	-0.823758	2.14302	0.000138156	0.000888376	transcribed_unprocessed_pseudogene	FAM86C2P	Down
ENSG00000082684.16	-1.6455	0.0803395	0.000140203	0.000898562	protein_coding	SEMA5B	Down
ENSG00000159958.7	-0.840238	2.35224	0.00014118	0.000902589	protein_coding	TNFRSF13C	Down
ENSG00000187479.8	-0.870461	2.36077	0.000141599	0.000904894	protein_coding	C11orf96	Down
ENSG00000185760.18	-0.697407	3.02315	0.000143086	0.000913266	protein_coding	KCNQ5	Down
ENSG00000140009.19	-1.27233	1.05673	0.000149481	0.00095174	protein_coding	ESR2	Down
ENSG00000178026.13	-0.627972	3.21178	0.000149751	0.000952286	protein_coding	LRRC75B	Down
ENSG00000162496.9	-0.592941	3.82054	0.000149853	0.000952546	protein_coding	DHRS3	Down
ENSG00000144730.19	-0.654214	4.16603	0.000152402	0.000965982	protein_coding	IL17RD	Down
ENSG00000205041.1	-1.13988	1.97002	0.000154278	0.000975087	lncRNA	ENSG00000205041	Down
ENSG00000141431.13	-0.655292	3.23679	0.000158133	0.000996206	protein_coding	ASXL3	Down
ENSG00000174886.14	-0.700589	3.15197	0.000163936	0.00102943	protein_coding	NDUFA11	Down
ENSG00000138411.13	-0.8593	2.01668	0.000165446	0.00103681	protein_coding	HECW2	Down
ENSG00000198121.15	-0.637339	3.15751	0.000165811	0.00103868	protein_coding	LPAR1	Down
ENSG00000127561.16	-0.610257	3.398	0.000167368	0.00104759	protein_coding	SYNGR3	Down
ENSG00000166831.9	-0.64577	3.45734	0.000175052	0.00109128	protein_coding	RBPMS2	Down
ENSG00000230715.3	-0.903864	2.89203	0.000175133	0.00109135	processed_pseudogene	ENSG00000230715	Down
ENSG00000275074.2	-0.743017	2.59499	0.000176028	0.00109648	protein_coding	NUDT18	Down
ENSG00000225077.3	-1.02328	1.94845	0.000176521	0.00109912	lncRNA	LINC00337	Down
ENSG00000050165.19	-0.913607	2.82867	0.000179241	0.00111427	protein_coding	DKK3	Down
ENSG00000105289.15	-0.91623	1.90017	0.000180583	0.00112081	protein_coding	TJP3	Down
ENSG00000102935.12	-0.748564	2.91755	0.000181523	0.00112574	protein_coding	ZNF423	Down
ENSG00000266124.1	-1.66907	0.248221	0.00018223	0.00112923	miRNA	MIR5587	Down
ENSG00000213023.11	-0.871364	2.33635	0.000183236	0.00113411	protein_coding	SYT3	Down
ENSG00000146776.15	-0.625026	3.1542	0.000192903	0.00118543	protein_coding	ATXN7L1	Down
ENSG00000277287.1	-1.48687	0.516488	0.000194999	0.0011969	lncRNA	ENSG00000277287	Down
ENSG00000279759.1	-1.06728	2.40063	0.000201372	0.00123114	TEC	ENSG00000279759	Down
ENSG00000149922.12	-1.32913	0.691264	0.000203032	0.00123885	protein_coding	TBX6	Down
ENSG00000197587.11	-0.592597	3.44942	0.000203934	0.00124387	protein_coding	DMBX1	Down
ENSG00000135926.15	-0.784703	2.6725	0.000204069	0.00124421	protein_coding	TMBIM1	Down
ENSG00000136842.14	-0.828016	2.87712	0.000209114	0.00126921	protein_coding	TMOD1	Down
ENSG00000168824.15	-0.597057	3.21739	0.000210401	0.0012758	protein_coding	NSG1	Down
ENSG00000108797.12	-0.595401	3.56407	0.000212687	0.00128714	protein_coding	CNTNAP1	Down
ENSG00000145416.14	-0.85897	2.46829	0.000222277	0.00133842	protein_coding	MARCHF1	Down
ENSG00000196517.13	-0.653098	3.30605	0.000224654	0.00135133	protein_coding	SLC6A9	Down
ENSG00000076864.21	-0.617958	3.53606	0.000224685	0.00135133	protein_coding	RAP1GAP	Down
ENSG00000151692.15	-0.636385	3.62533	0.000225759	0.00135621	protein_coding	RNF144A	Down
ENSG00000260807.7	-0.851939	2.77618	0.000228989	0.00137455	lncRNA	CEROX1	Down
ENSG00000272031.3	-0.916244	2.29456	0.000236145	0.00141042	protein_coding	ANKRD34A	Down
ENSG00000164241.14	-0.666113	3.06861	0.000248848	0.00147326	protein_coding	C5orf63	Down
ENSG00000144645.15	-0.72349	2.73112	0.000258009	0.00152227	protein_coding	OSBPL10	Down
ENSG00000239552.2	-1.51083	0.723686	0.000259091	0.00152808	lncRNA	HOXB-AS2	Down
ENSG00000157103.12	-1.56572	0.608211	0.000262141	0.00154431	protein_coding	SLC6A1	Down
ENSG00000075891.23	-0.957631	1.81663	0.000265217	0.00155828	protein_coding	PAX2	Down
ENSG00000205683.12	-0.998527	2.74113	0.000271409	0.00158806	protein_coding	DPF3	Down
ENSG00000132330.18	-0.73483	2.62455	0.00027936	0.00162883	protein_coding	SCLY	Down
ENSG00000103150.7	-0.99202	2.03386	0.000279427	0.00162883	protein_coding	MLYCD	Down
ENSG00000221818.9	-1.17223	1.1182	0.000280668	0.00163363	protein_coding	EBF2	Down
ENSG00000285437.2	-0.906476	2.17585	0.00028067	0.00163363	protein_coding	POLR2J3	Down
ENSG00000114948.13	-0.61592	4.14294	0.000295692	0.00171336	protein_coding	ADAM23	Down
ENSG00000160712.13	-0.869186	2.55224	0.000298104	0.0017254	protein_coding	IL6R	Down
ENSG00000239887.6	-0.71832	2.91305	0.00029887	0.00172855	protein_coding	C1orf226	Down
ENSG00000184838.15	-1.6984	0.690078	0.000304984	0.00175802	protein_coding	PRR16	Down
ENSG00000130038.10	-0.690723	3.32676	0.000305422	0.00175942	protein_coding	CRACR2A	Down
ENSG00000158748.4	-0.985384	2.14475	0.00031079	0.0017842	protein_coding	HTR6	Down
ENSG00000105877.19	-0.698886	2.90532	0.000312028	0.00178998	protein_coding	DNAH11	Down
ENSG00000132481.7	-0.829569	2.03636	0.000314156	0.00180152	protein_coding	TRIM47	Down
ENSG00000229931.2	-0.787562	2.48887	0.000337582	0.00192308	lncRNA	ATXN1-AS1	Down
ENSG00000134215.16	-0.642161	3.20485	0.000338928	0.00192792	protein_coding	VAV3	Down
ENSG00000106789.13	-0.703813	3.58426	0.000341881	0.00194258	protein_coding	CORO2A	Down
ENSG00000260853.2	-0.73921	2.86963	0.00035529	0.00200483	lncRNA	ENSG00000260853	Down
ENSG00000121454.6	-0.766425	3.0903	0.00036208	0.0020387	protein_coding	LHX4	Down
ENSG00000128606.13	-1.08886	1.47619	0.000369816	0.00207699	protein_coding	LRRC17	Down
ENSG00000065989.16	-0.589525	3.68784	0.000374693	0.00209906	protein_coding	PDE4A	Down
ENSG00000103319.12	-0.635313	3.52978	0.000375231	0.00210056	protein_coding	EEF2K	Down
ENSG00000053918.18	-1.24124	0.819958	0.000379103	0.00211918	protein_coding	KCNQ1	Down
ENSG00000186187.12	-0.681326	3.45885	0.000395695	0.00220005	protein_coding	ZNRF1	Down
ENSG00000070601.10	-1.45872	0.602154	0.000398416	0.0022128	protein_coding	FRMPD1	Down
ENSG00000007516.14	-0.60731	3.15403	0.000406325	0.0022519	protein_coding	BAIAP3	Down
ENSG00000131187.10	-0.609938	3.20088	0.000408951	0.00226322	protein_coding	F12	Down
ENSG00000138622.4	-1.17783	1.30039	0.000412954	0.00228375	protein_coding	HCN4	Down
ENSG00000008513.16	-0.587239	3.73429	0.0004183	0.00230429	protein_coding	ST3GAL1	Down
ENSG00000162576.17	-0.65623	3.80496	0.000418488	0.00230446	protein_coding	MXRA8	Down
ENSG00000198929.13	-1.23729	1.72946	0.00042429	0.00233149	protein_coding	NOS1AP	Down
ENSG00000227775.3	-0.827968	2.24827	0.000424772	0.00233331	transcribed_processed_pseudogene	ENSG00000227775	Down
ENSG00000145794.17	-0.972268	1.79595	0.000425567	0.00233458	protein_coding	MEGF10	Down
ENSG00000150995.21	-0.635254	4.00388	0.000427031	0.00234158	protein_coding	ITPR1	Down
ENSG00000091622.16	-0.581921	3.33385	0.00043034	0.00235723	protein_coding	PITPNM3	Down
ENSG00000068024.18	-0.588455	3.47468	0.000451963	0.00245919	protein_coding	HDAC4	Down
ENSG00000104967.8	-0.675309	3.22401	0.000464115	0.00251747	protein_coding	NOVA2	Down
ENSG00000198133.9	-1.00301	1.70244	0.000464133	0.00251747	protein_coding	TMEM229B	Down
ENSG00000139187.10	-0.723929	2.39551	0.000466406	0.00252715	protein_coding	KLRG1	Down
ENSG00000154027.19	-1.01579	1.37622	0.000466908	0.00252899	protein_coding	AK5	Down
ENSG00000148824.19	-0.682474	2.66119	0.000468167	0.00253404	protein_coding	MTG1	Down
ENSG00000127124.16	-0.75142	2.56423	0.000469712	0.00254063	protein_coding	HIVEP3	Down
[truncated: 257 more rows]
