# Supplementary material for: Phase separation of YAP-MAML2 differentially regulates the transcriptome
Source: Proc Natl Acad Sci U S A. 2024 Feb 5;121(7):e2310430121. doi: 10.1073/pnas.2310430121 (PMC10873646; doi:10.1073/pnas.2310430121)
Supplement: Supplementary file 3 — Dataset S02 (XLSX) [file pnas.2310430121.sd02.xlsx]

## Sheet: YAP-MAML2-diffuse
gene_id	logFC	logCPM	PValue	FDR	gene_type	gene_name	threshold
ENSG00000128510.12	11.3103	5.1772	0	0	protein_coding	CPA4	Up
ENSG00000118523.6	9.48056	8.84771	0	0	protein_coding	CCN2	Up
ENSG00000148677.7	9.42055	8.56264	0	0	protein_coding	ANKRD1	Up
ENSG00000184384.14	7.21677	8.11501	0	0	protein_coding	MAML2	Up
ENSG00000142871.18	6.45339	8.83835	0	0	protein_coding	CCN1	Up
ENSG00000170421.13	4.41421	8.53026	0	0	protein_coding	KRT8	Up
ENSG00000114019.15	3.97607	6.7721	0	0	protein_coding	AMOTL2	Up
ENSG00000135046.14	3.87345	6.02165	8.89686e-260	1.73678e-256	protein_coding	ANXA1	Up
ENSG00000013588.9	3.85825	5.5096	2.03356e-213	3.52867e-210	protein_coding	GPRC5A	Up
ENSG00000111057.11	2.61715	6.43087	4.8704e-192	7.6061e-189	protein_coding	KRT18	Up
ENSG00000129474.16	2.50816	6.92	2.06314e-185	2.9291e-182	protein_coding	AJUBA	Up
ENSG00000137801.11	6.05327	4.15252	1.38857e-184	1.80711e-181	protein_coding	THBS1	Up
ENSG00000074590.14	2.71512	6.3394	5.51486e-156	6.62504e-153	protein_coding	NUAK1	Up
ENSG00000137693.14	2.34886	7.34901	1.14234e-153	1.27428e-150	protein_coding	YAP1	Up
ENSG00000059804.16	2.7323	5.4781	5.54986e-145	5.77814e-142	protein_coding	SLC2A3	Up
ENSG00000153904.21	2.18581	7.00796	4.93325e-141	4.81516e-138	protein_coding	DDAH1	Up
ENSG00000120937.9	8.70892	3.43147	1.38425e-135	1.27163e-132	protein_coding	NPPB	Up
ENSG00000170477.13	11.3801	3.2963	2.71955e-131	2.35951e-128	protein_coding	KRT4	Up
ENSG00000105974.13	2.55341	6.11993	2.10629e-127	1.73126e-124	protein_coding	CAV1	Up
ENSG00000099860.9	2.43815	5.34277	2.27308e-117	1.77493e-114	protein_coding	GADD45B	Up
ENSG00000163453.11	4.12609	3.99527	1.19178e-116	8.86284e-114	protein_coding	IGFBP7	Up
ENSG00000198796.7	6.99064	3.17018	5.76137e-114	4.08979e-111	protein_coding	ALPK2	Up
ENSG00000158516.12	6.79841	3.19056	3.80688e-113	2.58487e-110	protein_coding	CPA2	Up
ENSG00000070404.10	2.40587	5.51244	2.39352e-112	1.55749e-109	protein_coding	FSTL3	Up
ENSG00000097096.9	2.32673	5.61538	2.61556e-108	1.63389e-105	protein_coding	SYDE2	Up
ENSG00000164442.10	1.82186	6.84768	1.20834e-107	7.25794e-105	protein_coding	CITED2	Up
ENSG00000080573.7	6.51232	3.39037	1.30086e-104	7.52429e-102	protein_coding	COL5A3	Up
ENSG00000118271.12	11.0576	2.98098	2.19148e-103	1.2223e-100	protein_coding	TTR	Up
ENSG00000137193.14	2.03935	5.64409	1.0532e-93	5.67165e-91	protein_coding	PIM1	Up
ENSG00000126709.16	2.33339	4.90212	3.71891e-92	1.93594e-89	protein_coding	IFI6	Up
ENSG00000184557.4	3.0432	4.09931	2.93359e-89	1.47787e-86	protein_coding	SOCS3	Up
ENSG00000107984.10	3.22669	3.82751	6.39949e-85	3.12315e-82	protein_coding	DKK1	Up
ENSG00000148926.10	2.44001	4.64761	5.08418e-84	2.40605e-81	protein_coding	ADM	Up
ENSG00000150938.10	1.85367	6.28907	7.99469e-81	3.67215e-78	protein_coding	CRIM1	Up
ENSG00000006327.14	2.1814	5.30147	2.80044e-78	1.24955e-75	protein_coding	TNFRSF12A	Up
ENSG00000075426.12	2.7022	4.24434	7.04418e-71	2.97322e-68	protein_coding	FOSL2	Up
ENSG00000111799.22	3.71477	3.65677	2.22149e-70	9.12974e-68	protein_coding	COL12A1	Up
ENSG00000150457.9	1.92905	5.07116	1.45125e-67	5.66606e-65	protein_coding	LATS2	Up
ENSG00000087074.8	1.77929	5.91914	8.1622e-67	3.03498e-64	protein_coding	PPP1R15A	Up
ENSG00000156466.11	3.17632	3.56489	5.82474e-66	2.11546e-63	protein_coding	GDF6	Up
ENSG00000101665.10	1.58471	6.24874	7.01043e-65	2.48823e-62	protein_coding	SMAD7	Up
ENSG00000204866.9	7.2436	2.53174	5.05656e-64	1.75485e-61	protein_coding	IGFL2	Up
ENSG00000197747.9	1.43476	6.94133	4.33794e-63	1.44139e-60	protein_coding	S100A10	Up
ENSG00000162772.17	1.52285	6.08821	1.05541e-60	3.36375e-58	protein_coding	ATF3	Up
ENSG00000197903.8	1.37208	6.44744	6.75957e-53	2.06989e-50	protein_coding	H2BC12	Up
ENSG00000151718.16	1.54079	6.15483	9.43498e-53	2.83358e-50	protein_coding	WWC2	Up
ENSG00000141052.18	7.16959	1.95223	5.08153e-52	1.49733e-49	protein_coding	MYOCD	Up
ENSG00000171617.15	2.09935	4.23477	3.53921e-51	1.00494e-48	protein_coding	ENC1	Up
ENSG00000168542.16	2.55851	4.2811	1.01165e-48	2.82123e-46	protein_coding	COL3A1	Up
ENSG00000176788.9	1.37173	5.94526	1.56702e-48	4.29335e-46	protein_coding	BASP1	Up
ENSG00000125378.16	1.81047	4.53033	1.6071e-46	4.25391e-44	protein_coding	BMP4	Up
ENSG00000169067.4	9.74508	1.73882	2.32509e-46	6.05182e-44	protein_coding	ACTBL2	Up
ENSG00000120129.6	1.53353	5.69048	2.47983e-44	6.24637e-42	protein_coding	DUSP1	Up
ENSG00000187837.4	1.55011	4.73468	5.80421e-44	1.4388e-41	protein_coding	H1-2	Up
ENSG00000138772.13	2.16988	3.8956	1.85113e-43	4.51705e-41	protein_coding	ANXA3	Up
ENSG00000150687.12	1.64171	4.62964	1.29493e-42	3.11123e-40	protein_coding	PRSS23	Up
ENSG00000282057.1	3.92774	2.37182	1.40981e-42	3.33591e-40	lncRNA	ENSG00000282057	Up
ENSG00000143367.17	1.7451	4.81236	2.64334e-42	6.16136e-40	protein_coding	TUFT1	Up
ENSG00000267530.4	4.78497	1.8961	5.54043e-41	1.27242e-38	lncRNA	LINC01836	Up
ENSG00000071282.12	2.30954	3.64026	5.59635e-40	1.26664e-37	protein_coding	LMCD1	Up
ENSG00000205542.11	1.24915	6.1722	3.00323e-38	6.7002e-36	protein_coding	TMSB4X	Up
ENSG00000146757.14	1.20226	6.81966	6.56681e-38	1.42436e-35	protein_coding	ZNF92	Up
ENSG00000078401.7	4.06064	2.04154	6.29694e-36	1.32891e-33	protein_coding	EDN1	Up
ENSG00000120885.22	1.75908	4.01017	3.09099e-35	6.43627e-33	protein_coding	CLU	Up
ENSG00000187079.20	1.15388	6.33082	9.76586e-35	2.00676e-32	protein_coding	TEAD1	Up
ENSG00000138735.16	1.27562	5.06222	1.03314e-34	2.09541e-32	protein_coding	PDE5A	Up
ENSG00000113070.8	1.9317	3.73823	2.24345e-33	4.37949e-31	protein_coding	HBEGF	Up
ENSG00000101384.12	1.63726	4.00415	2.36281e-33	4.55556e-31	protein_coding	JAG1	Up
ENSG00000125968.9	1.45161	5.67911	4.02666e-33	7.57643e-31	protein_coding	ID1	Up
ENSG00000109929.10	1.03067	7.27412	7.34483e-33	1.36553e-30	protein_coding	SC5D	Up
ENSG00000182903.16	1.01979	6.05734	1.1084e-32	2.03646e-30	protein_coding	ZNF721	Up
ENSG00000135218.19	3.64863	1.9721	1.28167e-32	2.32742e-30	protein_coding	CD36	Up
ENSG00000177469.13	1.04865	6.19536	3.73654e-32	6.63109e-30	protein_coding	CAVIN1	Up
ENSG00000124942.14	1.22334	7.41061	4.06856e-31	6.90638e-29	protein_coding	AHNAK	Up
ENSG00000131914.11	6.31824	1.17653	2.32381e-30	3.82009e-28	protein_coding	LIN28A	Up
ENSG00000144655.15	1.37471	4.59237	3.1605e-30	4.98561e-28	protein_coding	CSRNP1	Up
ENSG00000092969.12	3.14886	2.16468	7.91373e-30	1.19989e-27	protein_coding	TGFB2	Up
ENSG00000079337.16	2.86839	2.31605	1.83996e-29	2.76295e-27	protein_coding	RAPGEF3	Up
ENSG00000133636.11	2.54917	2.80588	2.08857e-29	3.10641e-27	protein_coding	NTS	Up
ENSG00000163659.13	1.15127	5.11458	3.07933e-29	4.49438e-27	protein_coding	TIPARP	Up
ENSG00000173083.16	1.34749	4.45406	3.25327e-29	4.70429e-27	protein_coding	HPSE	Up
ENSG00000169439.12	0.931608	6.85988	7.40062e-28	1.03192e-25	protein_coding	SDC2	Up
ENSG00000127324.9	5.66029	1.04038	1.88753e-27	2.56327e-25	protein_coding	TSPAN8	Up
ENSG00000078596.11	3.98495	1.58353	3.0471e-27	4.1023e-25	protein_coding	ITM2A	Up
ENSG00000113140.11	1.60354	4.43976	6.214e-27	8.29436e-25	protein_coding	SPARC	Up
ENSG00000101115.13	2.27843	2.72852	8.08176e-27	1.0696e-24	protein_coding	SALL4	Up
ENSG00000134294.14	0.847377	8.25292	2.15451e-26	2.80391e-24	protein_coding	SLC38A2	Up
ENSG00000163545.11	2.34417	2.9921	2.24149e-26	2.893e-24	protein_coding	NUAK2	Up
ENSG00000102755.12	1.2478	4.50368	2.39906e-26	3.07099e-24	protein_coding	FLT1	Up
ENSG00000005889.16	0.939996	6.38622	2.79749e-26	3.5519e-24	protein_coding	ZFX	Up
ENSG00000150347.17	1.33993	5.61667	3.54117e-26	4.45987e-24	protein_coding	ARID5B	Up
ENSG00000205413.8	1.26736	4.37765	3.58899e-26	4.48394e-24	protein_coding	SAMD9	Up
ENSG00000173391.9	5.66174	1.05113	7.24484e-26	8.90887e-24	protein_coding	OLR1	Up
ENSG00000113369.9	1.41931	5.19511	7.42901e-26	9.06398e-24	protein_coding	ARRDC3	Up
ENSG00000164463.12	1.03281	5.9141	1.44107e-25	1.71795e-23	protein_coding	CREBRF	Up
ENSG00000111276.12	0.963336	6.30684	1.54155e-25	1.82381e-23	protein_coding	CDKN1B	Up
ENSG00000125414.19	9.03041	1.02143	1.85462e-25	2.16146e-23	protein_coding	MYH2	Up
ENSG00000138119.17	2.32299	3.31662	4.93397e-25	5.66572e-23	protein_coding	MYOF	Up
ENSG00000162734.13	0.859391	6.59598	9.52752e-25	1.0782e-22	protein_coding	PEA15	Up
ENSG00000152078.10	1.00623	5.20063	1.43524e-24	1.61253e-22	protein_coding	TLCD4	Up
ENSG00000180573.10	1.9947	3.56061	1.50997e-24	1.68437e-22	protein_coding	H2AC6	Up
ENSG00000105825.14	1.91037	2.96768	2.97816e-24	3.22985e-22	protein_coding	TFPI2	Up
ENSG00000186834.4	0.941252	6.25738	4.8384e-24	5.03742e-22	protein_coding	HEXIM1	Up
ENSG00000164292.13	0.898369	6.30799	4.90411e-24	5.04559e-22	protein_coding	RHOBTB3	Up
ENSG00000133110.15	3.52807	1.49188	4.91086e-24	5.04559e-22	protein_coding	POSTN	Up
ENSG00000243137.8	4.49534	1.48461	7.29154e-24	7.44261e-22	protein_coding	PSG4	Up
ENSG00000176244.7	1.07887	4.8013	1.1346e-23	1.13584e-21	protein_coding	ACBD7	Up
ENSG00000055332.19	0.902047	6.61007	1.74213e-23	1.72196e-21	protein_coding	EIF2AK2	Up
ENSG00000120675.6	4.16122	1.20776	1.9002e-23	1.86638e-21	protein_coding	DNAJC15	Up
ENSG00000187189.11	0.929397	5.72669	2.43333e-23	2.37508e-21	protein_coding	TSPYL4	Up
ENSG00000145287.11	2.07233	2.66733	6.65086e-23	6.29493e-21	protein_coding	PLAC8	Up
ENSG00000069122.19	6.66122	0.740636	8.6742e-23	8.11168e-21	protein_coding	ADGRF5	Up
ENSG00000275216.2	8.49385	0.563678	1.18824e-22	1.10457e-20	lncRNA	ENSG00000275216	Up
ENSG00000139219.19	0.963315	6.33336	1.48749e-22	1.36648e-20	protein_coding	COL2A1	Up
ENSG00000144227.5	4.29137	1.20136	4.61048e-22	4.16196e-20	protein_coding	NXPH2	Up
ENSG00000145431.11	1.03913	4.95996	9.11483e-22	8.08786e-20	protein_coding	PDGFC	Up
ENSG00000124635.9	1.52659	3.72552	1.14556e-21	1.01075e-19	protein_coding	H2BC11	Up
ENSG00000163840.10	2.01215	2.8891	4.15237e-21	3.60264e-19	protein_coding	DTX3L	Up
ENSG00000020577.14	1.11514	4.54184	4.59269e-21	3.96265e-19	protein_coding	SAMD4A	Up
ENSG00000136603.14	0.783478	6.57296	7.17616e-21	6.12404e-19	protein_coding	SKIL	Up
ENSG00000100852.14	0.76821	6.94904	1.04006e-20	8.77976e-19	protein_coding	ARHGAP5	Up
ENSG00000115963.14	0.984434	6.60846	1.31591e-20	1.09896e-18	protein_coding	RND3	Up
ENSG00000128422.18	3.00617	1.66277	1.40936e-20	1.17074e-18	protein_coding	KRT17	Up
ENSG00000260633.1	4.63337	0.960325	1.63405e-20	1.35021e-18	lncRNA	ENSG00000260633	Up
ENSG00000198910.14	2.25923	2.48546	2.33027e-20	1.88559e-18	protein_coding	L1CAM	Up
ENSG00000129151.9	4.3046	1.06543	2.96157e-20	2.37184e-18	protein_coding	BBOX1	Up
ENSG00000147883.12	1.14047	4.21447	5.81287e-20	4.6081e-18	protein_coding	CDKN2B	Up
ENSG00000112414.15	1.16692	4.1511	6.75783e-20	5.33015e-18	protein_coding	ADGRG6	Up
ENSG00000084093.19	0.814082	6.08928	9.46787e-20	7.43014e-18	protein_coding	REST	Up
ENSG00000108679.13	0.887181	5.74395	1.07446e-19	8.38992e-18	protein_coding	LGALS3BP	Up
ENSG00000113580.15	0.795234	5.90379	1.92809e-19	1.44764e-17	protein_coding	NR3C1	Up
ENSG00000286502.1	6.33015	0.440417	2.13437e-19	1.58048e-17	lncRNA	ENSG00000286502	Up
ENSG00000107295.10	1.75261	2.95057	2.43078e-19	1.78223e-17	protein_coding	SH3GL2	Up
ENSG00000179399.15	1.54255	3.24154	2.66449e-19	1.93541e-17	protein_coding	GPC5	Up
ENSG00000170396.9	1.70318	3.08656	4.28698e-19	3.08524e-17	protein_coding	ZNF804A	Up
ENSG00000145632.15	1.50752	3.61996	5.07233e-19	3.60066e-17	protein_coding	PLK2	Up
ENSG00000159450.13	3.06865	1.55389	5.80719e-19	4.10366e-17	protein_coding	TCHH	Up
ENSG00000157540.22	0.792557	6.75318	5.84453e-19	4.11145e-17	protein_coding	DYRK1A	Up
ENSG00000164930.12	0.954061	5.75233	6.61202e-19	4.58933e-17	protein_coding	FZD6	Up
ENSG00000102554.14	0.947076	4.91718	7.70068e-19	5.3213e-17	protein_coding	KLF5	Up
ENSG00000153132.13	0.772897	6.18497	1.09975e-18	7.56596e-17	protein_coding	CLGN	Up
ENSG00000147257.16	0.800068	6.26179	1.57734e-18	1.07102e-16	protein_coding	GPC3	Up
ENSG00000135916.16	0.717841	7.23664	1.91024e-18	1.28281e-16	protein_coding	ITM2C	Up
ENSG00000143622.11	0.775329	5.93786	1.98578e-18	1.3253e-16	protein_coding	RIT1	Up
ENSG00000138131.4	1.76735	2.67923	2.26424e-18	1.50471e-16	protein_coding	LOXL4	Up
ENSG00000197376.3	8.10383	0.199015	2.87941e-18	1.88558e-16	transcribed_processed_pseudogene	ENSG00000197376	Up
ENSG00000101928.13	0.831907	6.02811	2.88566e-18	1.88558e-16	protein_coding	MOSPD1	Up
ENSG00000049656.14	0.690663	7.23508	5.23875e-18	3.35302e-16	protein_coding	CLPTM1L	Up
ENSG00000139793.20	0.931999	4.81525	7.48812e-18	4.77314e-16	protein_coding	MBNL2	Up
ENSG00000115415.20	0.723024	6.65392	1.17074e-17	7.28425e-16	protein_coding	STAT1	Up
ENSG00000197780.11	0.747027	6.5766	1.18926e-17	7.37013e-16	protein_coding	TAF13	Up
ENSG00000260032.2	0.708477	7.8048	1.78462e-17	1.09726e-15	lncRNA	NORAD	Up
ENSG00000123358.20	0.96433	4.84576	2.23598e-17	1.36404e-15	protein_coding	NR4A1	Up
ENSG00000088356.6	0.816917	5.35646	2.24944e-17	1.36691e-15	protein_coding	PDRG1	Up
ENSG00000158373.9	1.49687	3.63045	2.39955e-17	1.45247e-15	protein_coding	H2BC5	Up
ENSG00000115009.13	7.97448	0.0904154	2.45068e-17	1.4777e-15	protein_coding	CCL20	Up
ENSG00000091482.8	4.41781	0.803424	2.5296e-17	1.51941e-15	protein_coding	SMPX	Up
ENSG00000175105.8	0.846934	5.12683	3.35907e-17	2.00223e-15	protein_coding	ZNF654	Up
ENSG00000153029.16	1.04255	4.27504	3.4099e-17	2.02481e-15	protein_coding	MR1	Up
ENSG00000052802.13	0.811876	5.65706	4.96568e-17	2.93746e-15	protein_coding	MSMO1	Up
ENSG00000105708.9	1.16803	3.92373	5.77827e-17	3.40525e-15	protein_coding	ZNF14	Up
ENSG00000211584.14	1.27146	3.84234	6.68721e-17	3.88231e-15	protein_coding	SLC48A1	Up
ENSG00000067064.12	0.778951	6.77737	9.4959e-17	5.45211e-15	protein_coding	IDI1	Up
ENSG00000180530.11	0.739334	5.91176	1.18669e-16	6.76368e-15	protein_coding	NRIP1	Up
ENSG00000188042.8	0.976151	5.18987	1.28954e-16	7.32317e-15	protein_coding	ARL4C	Up
ENSG00000183668.18	7.96419	0.0976343	1.31575e-16	7.44493e-15	protein_coding	PSG9	Up
ENSG00000173575.22	0.796252	6.40242	1.50292e-16	8.47334e-15	protein_coding	CHD2	Up
ENSG00000136235.17	1.98948	2.29839	3.13113e-16	1.734e-14	protein_coding	GPNMB	Up
ENSG00000001561.7	0.734189	5.8097	3.16539e-16	1.74678e-14	protein_coding	ENPP4	Up
ENSG00000205221.13	5.50523	0.387152	5.20379e-16	2.8515e-14	protein_coding	VIT	Up
ENSG00000135269.18	0.701634	6.23192	6.19175e-16	3.36922e-14	protein_coding	TES	Up
ENSG00000116717.13	0.718548	5.87283	7.74285e-16	4.16966e-14	protein_coding	GADD45A	Up
ENSG00000123843.13	5.92809	0.0659367	8.31081e-16	4.46014e-14	protein_coding	C4BPB	Up
ENSG00000140416.23	0.724494	5.72688	9.78825e-16	5.21717e-14	protein_coding	TPM1	Up
ENSG00000077721.16	0.668625	6.90676	1.01007e-15	5.36541e-14	protein_coding	UBE2A	Up
ENSG00000105855.10	2.50632	1.99185	1.13107e-15	5.9878e-14	protein_coding	ITGB8	Up
ENSG00000204682.8	0.842134	4.74278	1.14758e-15	6.05463e-14	lncRNA	MIR1915HG	Up
ENSG00000169905.13	0.676965	7.05492	1.18493e-15	6.23068e-14	protein_coding	TOR1AIP2	Up
ENSG00000278828.2	1.87753	2.21976	1.26711e-15	6.64041e-14	protein_coding	H3C10	Up
ENSG00000233822.6	1.62807	2.78804	1.3783e-15	7.19895e-14	protein_coding	H2BC15	Up
ENSG00000228495.2	5.87516	0.0163476	3.01827e-15	1.53538e-13	lncRNA	LINC01013	Up
ENSG00000120875.9	1.54563	2.73271	4.14501e-15	2.06813e-13	protein_coding	DUSP4	Up
ENSG00000280099.1	1.86834	2.13212	5.65808e-15	2.80515e-13	TEC	ENSG00000280099	Up
ENSG00000163738.19	0.813657	4.93166	6.60286e-15	3.2224e-13	protein_coding	MTHFD2L	Up
ENSG00000177519.4	1.37156	3.5729	9.30082e-15	4.49693e-13	protein_coding	RPRM	Up
ENSG00000182718.18	0.750198	8.32412	1.08496e-14	5.21348e-13	protein_coding	ANXA2	Up
ENSG00000130770.18	0.65908	8.03374	1.36504e-14	6.47957e-13	protein_coding	ATP5IF1	Up
ENSG00000164308.17	1.43149	3.15837	1.83537e-14	8.63341e-13	protein_coding	ERAP2	Up
ENSG00000265972.6	0.760319	6.26754	2.27692e-14	1.06145e-12	protein_coding	TXNIP	Up
ENSG00000274070.2	0.891366	4.97794	2.98303e-14	1.38237e-12	protein_coding	CASTOR2	Up
ENSG00000166483.12	0.7128	6.701	3.34266e-14	1.53086e-12	protein_coding	WEE1	Up
ENSG00000112280.18	4.73433	0.233011	3.36258e-14	1.53548e-12	protein_coding	COL9A1	Up
ENSG00000149948.14	0.610313	7.22539	3.72308e-14	1.68531e-12	protein_coding	HMGA2	Up
ENSG00000004846.17	3.39449	0.876218	4.34281e-14	1.94331e-12	protein_coding	ABCB5	Up
ENSG00000168564.6	0.834303	5.34915	5.15709e-14	2.28154e-12	protein_coding	CDKN2AIP	Up
ENSG00000139269.3	2.99289	0.96458	6.03292e-14	2.64652e-12	protein_coding	INHBE	Up
ENSG00000162642.14	0.701835	6.58252	6.35292e-14	2.77909e-12	protein_coding	C1orf52	Up
ENSG00000012171.20	1.21045	3.72256	6.67728e-14	2.91282e-12	protein_coding	SEMA3B	Up
ENSG00000155096.15	0.590857	7.56359	7.41789e-14	3.22689e-12	protein_coding	AZIN1	Up
ENSG00000152104.12	0.771044	6.42277	7.62815e-14	3.29997e-12	protein_coding	PTPN14	Up
ENSG00000176903.5	0.635751	6.33391	8.64317e-14	3.71847e-12	protein_coding	PNMA1	Up
ENSG00000147862.18	0.895238	4.27821	8.84631e-14	3.78501e-12	protein_coding	NFIB	Up
ENSG00000184678.11	2.08732	2.03561	9.74753e-14	4.14788e-12	protein_coding	H2BC21	Up
ENSG00000092068.21	1.04256	4.45595	1.03092e-13	4.37497e-12	protein_coding	SLC7A8	Up
ENSG00000076685.19	0.72281	5.23897	1.04752e-13	4.43337e-12	protein_coding	NT5C2	Up
ENSG00000240024.6	1.09822	3.97813	1.09258e-13	4.59914e-12	transcribed_unprocessed_pseudogene	LINC00888	Up
ENSG00000075223.14	0.735641	5.79061	1.1598e-13	4.86896e-12	protein_coding	SEMA3C	Up
ENSG00000162616.9	0.781013	5.9294	1.34278e-13	5.6056e-12	protein_coding	DNAJB4	Up
ENSG00000136153.20	0.826583	4.88214	1.63101e-13	6.72071e-12	protein_coding	LMO7	Up
ENSG00000135924.17	0.795875	4.96543	2.04403e-13	8.35644e-12	protein_coding	DNAJB2	Up
ENSG00000171552.14	1.05613	3.78308	2.07858e-13	8.47549e-12	protein_coding	BCL2L1	Up
ENSG00000119801.13	0.726591	5.89842	2.33844e-13	9.51025e-12	protein_coding	YPEL5	Up
ENSG00000270885.2	0.760601	5.07057	2.36609e-13	9.57286e-12	protein_coding	RASL10B	Up
ENSG00000134531.10	2.14203	1.71647	2.37355e-13	9.57821e-12	protein_coding	EMP1	Up
ENSG00000163395.17	3.67085	0.483879	2.46936e-13	9.93917e-12	protein_coding	IGFN1	Up
ENSG00000164609.10	0.612373	6.65781	2.58623e-13	1.03828e-11	protein_coding	SLU7	Up
ENSG00000187796.15	1.58024	2.39307	3.38107e-13	1.34357e-11	protein_coding	CARD9	Up
ENSG00000124171.9	0.993464	3.88313	3.67006e-13	1.44371e-11	protein_coding	PARD6B	Up
ENSG00000108239.9	0.771673	5.41203	4.17465e-13	1.63286e-11	protein_coding	TBC1D12	Up
ENSG00000178878.13	1.50791	2.92124	5.06375e-13	1.96718e-11	protein_coding	APOLD1	Up
ENSG00000058085.15	1.60253	2.80453	5.14777e-13	1.99486e-11	protein_coding	LAMC2	Up
ENSG00000170340.11	0.663471	5.50439	5.22138e-13	2.01837e-11	protein_coding	B3GNT2	Up
ENSG00000081320.11	0.727759	5.14899	7.06153e-13	2.68321e-11	protein_coding	STK17B	Up
ENSG00000197702.14	0.83909	4.38651	7.89242e-13	2.97719e-11	protein_coding	PARVA	Up
ENSG00000142627.13	0.66936	5.48101	8.32921e-13	3.13439e-11	protein_coding	EPHA2	Up
ENSG00000005812.11	0.645587	6.30654	1.48314e-12	5.39201e-11	protein_coding	FBXL3	Up
ENSG00000274750.3	1.0606	3.63192	1.48464e-12	5.39201e-11	protein_coding	H3C6	Up
ENSG00000119906.13	0.636848	6.01962	1.55831e-12	5.63337e-11	protein_coding	SLF2	Up
ENSG00000066468.24	0.720418	5.53632	1.6689e-12	6.00536e-11	protein_coding	FGFR2	Up
ENSG00000123091.5	0.608144	6.50315	1.93369e-12	6.92624e-11	protein_coding	RNF11	Up
ENSG00000121931.16	0.694166	5.17004	2.04876e-12	7.32161e-11	protein_coding	LRIF1	Up
ENSG00000123240.17	0.759169	5.0333	2.05843e-12	7.33937e-11	protein_coding	OPTN	Up
ENSG00000138771.16	0.830259	4.63607	2.55649e-12	8.99204e-11	protein_coding	SHROOM3	Up
ENSG00000233237.8	0.909362	4.29785	2.56387e-12	8.99776e-11	lncRNA	LINC00472	Up
ENSG00000183955.14	0.59452	6.29618	2.77854e-12	9.70747e-11	protein_coding	KMT5A	Up
ENSG00000114861.24	0.833913	4.3807	3.07282e-12	1.06404e-10	protein_coding	FOXP1	Up
ENSG00000109927.11	1.44327	2.51322	3.12307e-12	1.07905e-10	protein_coding	TECTA	Up
ENSG00000206573.10	0.638576	5.95034	3.51639e-12	1.20693e-10	lncRNA	THUMPD3-AS1	Up
ENSG00000114251.15	0.662299	5.73032	3.56368e-12	1.21781e-10	protein_coding	WNT5A	Up
ENSG00000164342.13	3.64001	0.293598	3.64681e-12	1.24079e-10	protein_coding	TLR3	Up
ENSG00000112701.18	0.58399	6.52889	3.76353e-12	1.27772e-10	protein_coding	SENP6	Up
ENSG00000253251.3	1.15574	3.34823	3.93733e-12	1.33382e-10	protein_coding	SHLD3	Up
ENSG00000198718.13	0.877875	4.33943	4.22503e-12	1.4251e-10	protein_coding	TOGARAM1	Up
ENSG00000198840.2	0.624466	9.92375	6.21254e-12	2.04181e-10	protein_coding	MT-ND3	Up
ENSG00000251022.6	0.655145	6.04726	8.16143e-12	2.61719e-10	lncRNA	THAP9-AS1	Up
ENSG00000123407.4	1.4223	2.79359	8.32989e-12	2.66573e-10	protein_coding	HOXC12	Up
ENSG00000169607.13	0.643678	5.70167	8.67001e-12	2.76326e-10	protein_coding	CKAP2L	Up
ENSG00000085063.17	0.694472	5.81064	9.22993e-12	2.92381e-10	protein_coding	CD59	Up
ENSG00000133101.10	2.53502	0.965989	1.08391e-11	3.40591e-10	protein_coding	CCNA1	Up
ENSG00000130045.17	3.27664	0.578046	1.11612e-11	3.49307e-10	protein_coding	NXNL2	Up
ENSG00000116285.13	0.709414	4.99624	1.13181e-11	3.53511e-10	protein_coding	ERRFI1	Up
ENSG00000254202.2	2.06515	1.46349	1.33416e-11	4.15052e-10	lncRNA	ENSG00000254202	Up
ENSG00000162819.12	0.622442	6.12822	1.3444e-11	4.17407e-10	protein_coding	BROX	Up
ENSG00000031003.11	0.701494	5.57674	1.41515e-11	4.3763e-10	protein_coding	FAM13B	Up
ENSG00000142910.16	3.72669	0.147022	1.54915e-11	4.75305e-10	protein_coding	TINAGL1	Up
ENSG00000125740.14	1.4218	2.46991	1.61921e-11	4.94857e-10	protein_coding	FOSB	Up
ENSG00000231389.8	1.0526	3.65521	1.63211e-11	4.97824e-10	protein_coding	HLA-DPA1	Up
ENSG00000088756.13	1.31361	2.67582	1.65395e-11	5.03504e-10	protein_coding	ARHGAP28	Up
ENSG00000113595.15	0.674491	6.19685	1.87076e-11	5.6401e-10	protein_coding	TRIM23	Up
ENSG00000196747.5	2.40699	1.15115	2.1368e-11	6.3928e-10	protein_coding	H2AC13	Up
ENSG00000130303.14	1.95587	1.95079	2.30732e-11	6.8116e-10	protein_coding	BST2	Up
ENSG00000230844.3	1.2174	3.20566	2.39818e-11	7.05319e-10	lncRNA	ZNF674-AS1	Up
ENSG00000152454.4	0.982457	3.73518	2.40366e-11	7.05601e-10	protein_coding	ZNF256	Up
ENSG00000099822.3	0.863891	4.33802	2.4333e-11	7.11628e-10	protein_coding	HCN2	Up
ENSG00000077935.17	2.57844	1.08609	2.46624e-11	7.19912e-10	protein_coding	SMC1B	Up
ENSG00000170345.10	1.74748	2.18277	2.53062e-11	7.37326e-10	protein_coding	FOS	Up
ENSG00000163286.9	3.92272	0.32103	2.93691e-11	8.47795e-10	protein_coding	ALPG	Up
ENSG00000144642.22	1.56064	2.31993	3.24909e-11	9.36181e-10	protein_coding	RBMS3	Up
ENSG00000010818.10	0.681182	5.03046	4.44799e-11	1.25161e-09	protein_coding	HIVEP2	Up
ENSG00000183287.14	1.62449	2.22103	4.5868e-11	1.28835e-09	protein_coding	CCBE1	Up
ENSG00000127870.17	0.628508	5.81991	4.87577e-11	1.36705e-09	protein_coding	RNF6	Up
ENSG00000178381.12	0.815348	4.33602	5.01052e-11	1.40232e-09	protein_coding	ZFAND2A	Up
ENSG00000080371.6	0.612745	6.09249	6.12669e-11	1.69346e-09	protein_coding	RAB21	Up
ENSG00000138496.17	1.73226	2.73392	6.25301e-11	1.72532e-09	protein_coding	PARP9	Up
ENSG00000196924.19	0.594443	9.16923	6.33047e-11	1.73749e-09	protein_coding	FLNA	Up
ENSG00000165474.8	1.31812	2.70294	6.76105e-11	1.84271e-09	protein_coding	GJB2	Up
ENSG00000198040.11	0.684452	5.2417	7.15215e-11	1.94591e-09	protein_coding	ZNF84	Up
ENSG00000152779.14	3.03979	0.562796	7.4303e-11	2.01265e-09	protein_coding	SLC16A12	Up
ENSG00000184785.6	0.930238	3.90469	7.92759e-11	2.13457e-09	protein_coding	SMIM10	Up
ENSG00000155304.6	0.663103	7.96694	9.57141e-11	2.5508e-09	protein_coding	HSPA13	Up
ENSG00000269399.2	0.959476	3.50917	1.18091e-10	3.11001e-09	lncRNA	ENSG00000269399	Up
ENSG00000001626.17	3.09233	0.277144	1.31748e-10	3.44065e-09	protein_coding	CFTR	Up
ENSG00000159885.14	1.2047	2.79129	1.34478e-10	3.50609e-09	protein_coding	ZNF222	Up
ENSG00000075420.13	0.642774	4.96476	1.40519e-10	3.6514e-09	protein_coding	FNDC3B	Up
ENSG00000197301.7	2.93009	0.381034	1.41673e-10	3.67526e-09	lncRNA	HMGA2-AS1	Up
ENSG00000187098.18	0.824543	4.24909	1.43909e-10	3.72709e-09	protein_coding	MITF	Up
ENSG00000198393.8	0.712822	4.60679	1.65149e-10	4.22115e-09	protein_coding	ZNF26	Up
ENSG00000100439.11	0.742667	4.42497	1.77346e-10	4.51077e-09	protein_coding	ABHD4	Up
ENSG00000013441.17	0.610037	6.98636	1.80584e-10	4.58567e-09	protein_coding	CLK1	Up
ENSG00000180801.14	1.31067	2.79799	1.85264e-10	4.68925e-09	protein_coding	ARSJ	Up
ENSG00000112175.8	2.3115	1.28478	2.2492e-10	5.64186e-09	protein_coding	BMP5	Up
ENSG00000167779.9	1.63774	1.87053	2.25068e-10	5.64186e-09	protein_coding	IGFBP6	Up
ENSG00000059728.11	0.943062	3.86617	3.04191e-10	7.55255e-09	protein_coding	MXD1	Up
ENSG00000119280.17	0.581815	5.8344	3.25983e-10	8.04245e-09	protein_coding	C1orf198	Up
ENSG00000164603.12	0.708087	4.86793	3.5967e-10	8.85957e-09	protein_coding	BMT2	Up
ENSG00000055732.13	0.66302	4.85456	3.83795e-10	9.37985e-09	protein_coding	MCOLN3	Up
ENSG00000235269.2	4.08073	-0.0674346	4.26235e-10	1.03684e-08	lncRNA	LINC02331	Up
ENSG00000169762.17	0.802522	4.6181	4.87752e-10	1.17731e-08	protein_coding	TAPT1	Up
ENSG00000142867.14	0.764122	4.23828	4.9709e-10	1.198e-08	protein_coding	BCL10	Up
ENSG00000155090.15	0.625189	5.32036	5.07166e-10	1.2204e-08	protein_coding	KLF10	Up
ENSG00000198774.5	1.61691	2.14536	5.24746e-10	1.26076e-08	protein_coding	RASSF9	Up
ENSG00000273723.1	1.56065	2.4062	5.43924e-10	1.30483e-08	lncRNA	SUGT1-DT	Up
ENSG00000185507.21	1.7527	2.08803	5.79061e-10	1.37854e-08	protein_coding	IRF7	Up
ENSG00000160570.14	0.601326	5.25942	6.02663e-10	1.42659e-08	protein_coding	DEDD2	Up
ENSG00000132950.19	0.758468	4.25542	6.42124e-10	1.50403e-08	protein_coding	ZMYM5	Up
ENSG00000174099.12	0.775578	4.66438	7.32316e-10	1.70695e-08	protein_coding	MSRB3	Up
ENSG00000276966.3	2.66092	0.924023	7.47749e-10	1.74033e-08	protein_coding	H4C5	Up
ENSG00000144228.9	0.643007	4.98894	7.84094e-10	1.8141e-08	protein_coding	SPOPL	Up
ENSG00000196549.13	0.902503	3.58655	8.24736e-10	1.90271e-08	protein_coding	MME	Up
ENSG00000152684.11	0.596755	5.29688	8.25235e-10	1.90271e-08	protein_coding	PELO	Up
ENSG00000167384.11	0.631395	4.82904	9.88068e-10	2.22665e-08	protein_coding	ZNF180	Up
ENSG00000128590.5	0.728376	4.26066	1.00416e-09	2.25966e-08	protein_coding	DNAJB9	Up
ENSG00000135378.4	0.779444	4.37155	1.02908e-09	2.30246e-08	protein_coding	PRRG4	Up
ENSG00000135346.9	2.15989	1.04181	1.09569e-09	2.44449e-08	protein_coding	CGA	Up
ENSG00000247092.8	0.671651	4.739	1.37138e-09	3.01645e-08	lncRNA	SNHG10	Up
ENSG00000023608.5	0.827515	4.43039	1.49492e-09	3.2652e-08	protein_coding	SNAPC1	Up
ENSG00000119541.10	0.6351	5.02199	1.65442e-09	3.59347e-08	protein_coding	VPS4B	Up
ENSG00000172086.9	0.78983	4.36206	1.66188e-09	3.60467e-08	protein_coding	KRCC1	Up
ENSG00000177150.13	0.659706	4.6161	1.80723e-09	3.89827e-08	protein_coding	FAM210A	Up
ENSG00000111912.20	0.625411	4.79725	1.99849e-09	4.28126e-08	protein_coding	NCOA7	Up
ENSG00000197822.12	0.80571	3.95586	2.1248e-09	4.53319e-08	protein_coding	OCLN	Up
ENSG00000228223.3	0.705892	4.44532	2.64186e-09	5.54541e-08	lncRNA	HCG11	Up
ENSG00000007384.15	0.632825	4.72231	2.73467e-09	5.73254e-08	protein_coding	RHBDF1	Up
ENSG00000261342.1	1.90297	1.26494	2.92212e-09	6.04895e-08	lncRNA	ENSG00000261342	Up
ENSG00000085465.13	1.16317	2.78549	2.92241e-09	6.04895e-08	protein_coding	OVGP1	Up
ENSG00000183801.8	2.83665	0.307952	2.92435e-09	6.04895e-08	protein_coding	OLFML1	Up
ENSG00000180611.7	1.03819	2.90366	2.92919e-09	6.05095e-08	protein_coding	MB21D2	Up
ENSG00000148339.13	0.669768	5.19397	2.95473e-09	6.09565e-08	protein_coding	SLC25A25	Up
ENSG00000166863.13	3.28929	0.464261	3.28013e-09	6.67873e-08	protein_coding	TAC3	Up
ENSG00000090612.22	0.678109	4.72769	3.40705e-09	6.91909e-08	protein_coding	ZNF268	Up
ENSG00000164741.15	0.931587	4.24589	3.53305e-09	7.1471e-08	protein_coding	DLC1	Up
ENSG00000132467.4	0.592926	5.44911	3.70533e-09	7.47625e-08	protein_coding	UTP3	Up
ENSG00000150722.11	2.03048	1.18698	3.82672e-09	7.71026e-08	protein_coding	PPP1R1C	Up
ENSG00000289393.1	1.5848	2.11791	4.1732e-09	8.37697e-08	lncRNA	ENSG00000289393	Up
ENSG00000165861.14	0.746817	4.36948	4.20558e-09	8.43004e-08	protein_coding	ZFYVE1	Up
ENSG00000235501.7	1.33604	2.35852	4.28971e-09	8.5668e-08	lncRNA	CNN3-DT	Up
ENSG00000258655.2	2.10376	1.45074	4.69069e-09	9.30808e-08	lncRNA	ARHGAP5-AS1	Up
ENSG00000248124.9	1.13619	2.69146	4.71103e-09	9.32474e-08	transcribed_unprocessed_pseudogene	RRN3P1	Up
ENSG00000169136.13	1.14697	2.90249	4.95441e-09	9.78168e-08	protein_coding	ATF5	Up
ENSG00000172379.22	0.661613	4.55191	5.4764e-09	1.07309e-07	protein_coding	ARNT2	Up
ENSG00000169871.13	0.817949	4.08935	5.84721e-09	1.14002e-07	protein_coding	TRIM56	Up
ENSG00000168916.16	0.669077	5.50465	6.19503e-09	1.20483e-07	protein_coding	ZNF608	Up
ENSG00000152137.8	1.64264	1.82964	6.92936e-09	1.33435e-07	protein_coding	HSPB8	Up
ENSG00000010539.12	0.654644	4.68949	6.99277e-09	1.3449e-07	protein_coding	ZNF200	Up
ENSG00000178229.8	0.866746	3.55499	7.85366e-09	1.49574e-07	protein_coding	ZNF543	Up
ENSG00000067840.13	0.624134	5.49444	7.89634e-09	1.50204e-07	protein_coding	PDZD4	Up
ENSG00000279692.1	1.48326	2.77013	8.50573e-09	1.61206e-07	TEC	ENSG00000279692	Up
ENSG00000140795.13	1.74889	1.58787	8.52167e-09	1.61313e-07	protein_coding	MYLK3	Up
ENSG00000146856.14	0.804265	3.77283	8.84842e-09	1.6669e-07	protein_coding	AGBL3	Up
ENSG00000151376.18	3.12613	0.0491555	9.38558e-09	1.75749e-07	protein_coding	ME3	Up
ENSG00000234424.2	2.50236	0.64387	9.53479e-09	1.77903e-07	unprocessed_pseudogene	ENSG00000234424	Up
ENSG00000100311.17	3.0587	0.418737	9.61597e-09	1.79204e-07	protein_coding	PDGFB	Up
ENSG00000143499.14	0.652774	6.3026	1.03212e-08	1.9098e-07	protein_coding	SMYD2	Up
ENSG00000133106.15	1.69857	2.08833	1.10979e-08	2.04624e-07	protein_coding	EPSTI1	Up
ENSG00000149564.12	1.5901	2.03185	1.22909e-08	2.24547e-07	protein_coding	ESAM	Up
ENSG00000133398.4	0.617518	5.18419	1.32245e-08	2.39036e-07	protein_coding	MED10	Up
ENSG00000155465.20	1.39485	2.20857	1.40277e-08	2.52095e-07	protein_coding	SLC7A7	Up
ENSG00000007350.17	1.40175	1.94817	1.59722e-08	2.83529e-07	protein_coding	TKTL1	Up
ENSG00000146674.16	2.42635	1.14436	1.86042e-08	3.27187e-07	protein_coding	IGFBP3	Up
ENSG00000100906.11	0.704276	4.39432	2.03559e-08	3.53613e-07	protein_coding	NFKBIA	Up
ENSG00000149090.13	2.66598	0.16448	2.07096e-08	3.58958e-07	protein_coding	PAMR1	Up
ENSG00000158887.19	1.75308	1.57505	2.08824e-08	3.60354e-07	protein_coding	MPZ	Up
ENSG00000174428.19	1.26059	2.5062	2.09375e-08	3.60907e-07	protein_coding	GTF2IRD2B	Up
ENSG00000073464.13	2.01082	1.15532	2.10827e-08	3.63008e-07	protein_coding	CLCN4	Up
ENSG00000128594.8	1.2232	2.47152	2.13962e-08	3.68e-07	protein_coding	LRRC4	Up
ENSG00000151687.15	1.0642	2.96704	2.48527e-08	4.21856e-07	protein_coding	ANKAR	Up
ENSG00000132718.9	1.18997	2.58797	2.71791e-08	4.58375e-07	protein_coding	SYT11	Up
ENSG00000206418.5	0.687458	4.34875	2.74085e-08	4.61636e-07	protein_coding	RAB12	Up
ENSG00000273763.3	1.82503	1.15087	3.00579e-08	5.03123e-07	transcribed_processed_pseudogene	ENSG00000273763	Up
ENSG00000259706.1	3.03694	0.102994	3.16965e-08	5.28287e-07	processed_pseudogene	HSP90B2P	Up
ENSG00000183718.6	0.61413	4.7477	3.1848e-08	5.2968e-07	protein_coding	TRIM52	Up
ENSG00000151929.10	0.603398	5.49316	3.48975e-08	5.73678e-07	protein_coding	BAG3	Up
ENSG00000241104.5	3.01348	0.0718606	3.61871e-08	5.92383e-07	transcribed_processed_pseudogene	CEACAMP10	Up
ENSG00000047346.13	0.77735	3.86282	3.66808e-08	5.99209e-07	protein_coding	FAM214A	Up
ENSG00000261211.2	1.74646	1.6248	3.71467e-08	6.06185e-07	lncRNA	ENSG00000261211	Up
ENSG00000119661.15	0.608437	4.76585	3.91034e-08	6.35461e-07	protein_coding	DNAL1	Up
ENSG00000204580.14	0.642963	4.97954	3.96909e-08	6.43e-07	protein_coding	DDR1	Up
ENSG00000261094.2	1.43467	2.21263	4.22126e-08	6.81027e-07	lncRNA	ENSG00000261094	Up
ENSG00000124145.6	0.719422	4.07953	4.31422e-08	6.93874e-07	protein_coding	SDC4	Up
ENSG00000112406.5	0.606703	5.00732	4.3244e-08	6.94795e-07	protein_coding	HECA	Up
ENSG00000251192.8	0.893332	3.27692	4.4285e-08	7.1039e-07	protein_coding	ZNF674	Up
ENSG00000231999.8	1.46508	1.8163	4.82908e-08	7.672e-07	lncRNA	LRRC8C-DT	Up
ENSG00000256087.7	0.632054	4.80036	5.12275e-08	8.11378e-07	protein_coding	ZNF432	Up
ENSG00000127920.6	1.02303	3.32176	5.27008e-08	8.28549e-07	protein_coding	GNG11	Up
ENSG00000115267.9	1.71208	1.32688	5.47211e-08	8.57151e-07	protein_coding	IFIH1	Up
ENSG00000148942.15	2.62481	0.530591	6.18857e-08	9.569e-07	protein_coding	SLC5A12	Up
ENSG00000117586.11	2.31123	0.677485	6.26755e-08	9.65855e-07	protein_coding	TNFSF4	Up
ENSG00000091592.16	1.92368	0.977074	6.26967e-08	9.65855e-07	protein_coding	NLRP1	Up
ENSG00000164023.15	0.58743	5.02328	6.49649e-08	9.97597e-07	protein_coding	SGMS2	Up
ENSG00000104112.9	1.56568	1.50983	6.90651e-08	1.05736e-06	protein_coding	SCG3	Up
ENSG00000149289.11	0.73774	3.94597	7.49321e-08	1.13834e-06	protein_coding	ZC3H12C	Up
ENSG00000185022.12	1.20551	2.36604	9.06106e-08	1.34897e-06	protein_coding	MAFF	Up
ENSG00000285967.1	0.693579	4.68269	1.06718e-07	1.57824e-06	lncRNA	NIPBL-DT	Up
ENSG00000288880.1	0.9654	3.11332	1.08242e-07	1.59925e-06	lncRNA	ENSG00000288880	Up
ENSG00000174405.15	0.607127	4.70573	1.09041e-07	1.60954e-06	protein_coding	LIG4	Up
ENSG00000185158.12	0.795389	3.6448	1.1212e-07	1.65031e-06	protein_coding	LRRC37B	Up
ENSG00000173567.16	2.36455	0.497171	1.15026e-07	1.68673e-06	protein_coding	ADGRF3	Up
ENSG00000203706.8	1.88483	0.959882	1.24915e-07	1.80965e-06	lncRNA	SERTAD4-AS1	Up
ENSG00000120533.13	0.587844	6.86836	1.25034e-07	1.80969e-06	protein_coding	ENY2	Up
ENSG00000171492.14	0.588565	4.462	1.69453e-07	2.40796e-06	protein_coding	LRRC8D	Up
ENSG00000182511.12	1.5709	1.37946	1.79565e-07	2.54239e-06	protein_coding	FES	Up
ENSG00000289019.1	1.07899	2.43299	1.88018e-07	2.64053e-06	lncRNA	ENSG00000289019	Up
ENSG00000239779.7	0.854556	3.07933	1.94143e-07	2.72166e-06	protein_coding	WBP1	Up
ENSG00000255112.3	0.633166	4.22574	1.98263e-07	2.77444e-06	protein_coding	CHMP1B	Up
ENSG00000163347.6	1.77853	1.27181	2.46156e-07	3.36033e-06	protein_coding	CLDN1	Up
ENSG00000080166.16	1.87648	0.862156	2.48351e-07	3.38734e-06	protein_coding	DCT	Up
ENSG00000175305.18	0.612152	4.44569	2.5166e-07	3.4235e-06	protein_coding	CCNE2	Up
ENSG00000272468.1	1.92088	1.02249	2.53708e-07	3.44789e-06	lncRNA	ENSG00000272468	Up
ENSG00000176485.13	0.693905	4.07542	2.54626e-07	3.45187e-06	protein_coding	PLAAT3	Up
ENSG00000148057.16	1.50087	1.59204	2.64923e-07	3.57281e-06	protein_coding	IDNK	Up
ENSG00000113448.20	0.608211	4.76531	2.68617e-07	3.6195e-06	protein_coding	PDE4D	Up
ENSG00000102271.14	2.88422	0.139093	2.75475e-07	3.69596e-06	protein_coding	KLHL4	Up
ENSG00000214212.9	1.97633	1.27867	2.93228e-07	3.90729e-06	protein_coding	C19orf38	Up
ENSG00000139211.7	0.890053	3.24866	3.16368e-07	4.18704e-06	protein_coding	AMIGO2	Up
ENSG00000204262.14	0.811803	3.56026	3.32442e-07	4.37384e-06	protein_coding	COL5A2	Up
ENSG00000213949.10	0.739465	3.73047	3.76789e-07	4.89543e-06	protein_coding	ITGA1	Up
ENSG00000080802.20	0.58754	4.90552	3.88781e-07	5.04285e-06	protein_coding	CNOT4	Up
ENSG00000260942.1	0.949494	3.07191	4.94801e-07	6.29259e-06	lncRNA	CAPN10-DT	Up
ENSG00000288884.1	0.749722	3.89337	5.29532e-07	6.6907e-06	lncRNA	ENSG00000288884	Up
ENSG00000114670.14	1.05423	2.76415	5.33934e-07	6.74086e-06	protein_coding	NEK11	Up
ENSG00000104856.14	0.845573	3.07716	5.38934e-07	6.79849e-06	protein_coding	RELB	Up
ENSG00000186395.9	0.62304	4.55631	5.46974e-07	6.89435e-06	protein_coding	KRT10	Up
ENSG00000131374.14	0.660047	4.54348	6.09431e-07	7.5897e-06	protein_coding	TBC1D5	Up
ENSG00000260464.1	2.32563	0.103973	6.15334e-07	7.64247e-06	lncRNA	ENSG00000260464	Up
ENSG00000184619.8	0.996555	3.24037	6.15626e-07	7.64247e-06	protein_coding	KRBA2	Up
ENSG00000196159.14	0.68841	4.63164	6.26377e-07	7.75744e-06	protein_coding	FAT4	Up
ENSG00000138792.10	1.15301	2.10643	6.55743e-07	8.06993e-06	protein_coding	ENPEP	Up
ENSG00000077009.14	1.99139	0.776039	6.8688e-07	8.41334e-06	protein_coding	NMRK2	Up
ENSG00000225975.8	1.1918	2.15898	7.19873e-07	8.76931e-06	lncRNA	LINC01534	Up
ENSG00000163637.13	1.38143	1.73287	8.47427e-07	1.0188e-05	protein_coding	PRICKLE2	Up
ENSG00000156232.7	0.689	4.52596	9.28522e-07	1.10104e-05	protein_coding	WHAMM	Up
ENSG00000148737.17	0.596273	4.81443	9.50134e-07	1.12496e-05	protein_coding	TCF7L2	Up
ENSG00000245146.7	0.909291	2.81874	9.68065e-07	1.14341e-05	lncRNA	MALINC1	Up
ENSG00000228393.5	0.980495	2.58773	9.70545e-07	1.14479e-05	lncRNA	LINC01004	Up
ENSG00000284602.1	1.08156	2.22471	1.00471e-06	1.18095e-05	lncRNA	ENSG00000284602	Up
ENSG00000140044.13	0.735998	3.60333	1.04301e-06	1.21921e-05	protein_coding	JDP2	Up
ENSG00000168477.19	1.76481	0.937805	1.05212e-06	1.22895e-05	protein_coding	TNXB	Up
ENSG00000174132.9	0.615713	4.32057	1.08769e-06	1.26576e-05	protein_coding	FAM174A	Up
ENSG00000279520.1	1.37856	1.77568	1.1174e-06	1.2984e-05	TEC	ENSG00000279520	Up
ENSG00000172594.13	0.847026	3.42772	1.13478e-06	1.31761e-05	protein_coding	SMPDL3A	Up
ENSG00000168679.18	0.894742	3.28516	1.17655e-06	1.36004e-05	protein_coding	SLC16A4	Up
ENSG00000019485.14	0.8097	3.42838	1.18524e-06	1.36705e-05	protein_coding	PRDM11	Up
ENSG00000172403.11	2.07076	0.612461	1.30077e-06	1.48495e-05	protein_coding	SYNPO2	Up
ENSG00000180336.18	0.631244	4.09216	1.35996e-06	1.54462e-05	protein_coding	MEIOC	Up
ENSG00000121417.14	0.635701	4.56629	1.40186e-06	1.58415e-05	protein_coding	ZNF211	Up
ENSG00000273230.1	1.52809	1.81053	1.45853e-06	1.64224e-05	lncRNA	ENSG00000273230	Up
ENSG00000229852.4	1.07952	2.64614	1.6732e-06	1.86114e-05	lncRNA	KHDC1-AS1	Up
ENSG00000111913.20	1.68628	1.3885	1.69431e-06	1.87793e-05	protein_coding	RIPOR2	Up
ENSG00000109220.11	0.677443	4.36907	1.83737e-06	2.02499e-05	protein_coding	CHIC2	Up
ENSG00000119943.13	1.53133	1.50168	1.9118e-06	2.09667e-05	protein_coding	PYROXD2	Up
ENSG00000163577.8	0.595399	4.3433	1.96729e-06	2.14847e-05	protein_coding	EIF5A2	Up
ENSG00000196787.4	1.64335	1.34665	1.98639e-06	2.1663e-05	protein_coding	H2AC11	Up
ENSG00000131845.15	0.667643	3.74573	2.0142e-06	2.19356e-05	protein_coding	ZNF304	Up
ENSG00000147642.17	0.656367	3.8913	2.114e-06	2.29744e-05	protein_coding	SYBU	Up
ENSG00000249550.8	0.754334	3.25384	2.17919e-06	2.36009e-05	lncRNA	LINC01234	Up
ENSG00000109738.11	0.677143	3.74301	2.22164e-06	2.39609e-05	protein_coding	GLRB	Up
ENSG00000136158.12	0.683911	4.40896	2.23718e-06	2.41118e-05	protein_coding	SPRY2	Up
ENSG00000181291.8	1.04597	2.54243	2.51345e-06	2.663e-05	protein_coding	TMEM132E	Up
ENSG00000136161.13	1.19847	2.5731	2.66908e-06	2.80537e-05	protein_coding	RCBTB2	Up
ENSG00000129355.7	0.871323	3.04864	2.7085e-06	2.83313e-05	protein_coding	CDKN2D	Up
ENSG00000251095.8	0.875697	2.77925	2.85551e-06	2.97495e-05	lncRNA	ENSG00000251095	Up
ENSG00000260852.1	0.768173	3.54782	2.97747e-06	3.09581e-05	lncRNA	FBXL19-AS1	Up
ENSG00000182308.7	1.16538	2.08832	2.98519e-06	3.10178e-05	protein_coding	DCAF4L1	Up
ENSG00000269951.1	1.13899	2.03126	3.21621e-06	3.32412e-05	lncRNA	ENSG00000269951	Up
ENSG00000278922.1	0.833464	3.17377	3.28009e-06	3.38567e-05	TEC	ENSG00000278922	Up
ENSG00000132256.20	1.05425	2.31796	3.32235e-06	3.4135e-05	protein_coding	TRIM5	Up
ENSG00000279691.1	1.47244	1.35988	3.50311e-06	3.57569e-05	TEC	ENSG00000279691	Up
ENSG00000197019.5	0.614066	3.97064	3.55024e-06	3.61907e-05	protein_coding	SERTAD1	Up
ENSG00000138311.18	1.39852	1.54377	3.56711e-06	3.6339e-05	protein_coding	ZNF365	Up
ENSG00000111331.14	0.913576	2.64462	3.67552e-06	3.72242e-05	protein_coding	OAS3	Up
ENSG00000215067.11	0.990651	2.66044	3.70729e-06	3.74979e-05	lncRNA	ALOX12-AS1	Up
ENSG00000168743.13	0.776789	3.38665	3.83103e-06	3.84506e-05	protein_coding	NPNT	Up
ENSG00000135604.10	1.30831	1.85582	3.83384e-06	3.84542e-05	protein_coding	STX11	Up
ENSG00000171533.12	1.96525	0.84551	4.15985e-06	4.13523e-05	protein_coding	MAP6	Up
ENSG00000183891.6	0.61716	4.31791	4.31793e-06	4.27332e-05	protein_coding	TTC32	Up
ENSG00000102931.8	2.04192	0.201901	4.34435e-06	4.29403e-05	protein_coding	ARL2BP	Up
ENSG00000134954.14	1.51252	1.6097	4.37302e-06	4.3169e-05	protein_coding	ETS1	Up
ENSG00000133169.6	0.848338	2.87178	4.48144e-06	4.41556e-05	protein_coding	BEX1	Up
ENSG00000187608.10	0.92392	2.98417	4.55725e-06	4.47332e-05	protein_coding	ISG15	Up
ENSG00000005238.20	0.851733	2.82533	4.59154e-06	4.49568e-05	protein_coding	FAM214B	Up
ENSG00000166257.10	1.26816	2.02435	4.64696e-06	4.5414e-05	protein_coding	SCN3B	Up
ENSG00000121413.13	1.11641	1.91003	4.91587e-06	4.77432e-05	protein_coding	ZSCAN18	Up
ENSG00000289154.1	1.1955	2.11669	4.99566e-06	4.83678e-05	lncRNA	ENSG00000289154	Up
ENSG00000125347.15	0.830183	2.82979	5.12327e-06	4.945e-05	protein_coding	IRF1	Up
ENSG00000236824.2	1.33391	1.94957	5.14496e-06	4.96287e-05	scRNA	BCYRN1	Up
ENSG00000112343.11	0.672536	3.60455	5.27959e-06	5.08018e-05	protein_coding	TRIM38	Up
ENSG00000173376.14	0.659252	3.58553	5.4144e-06	5.19071e-05	protein_coding	NDNF	Up
ENSG00000269971.1	2.28916	0.167132	5.46106e-06	5.22262e-05	lncRNA	ENSG00000269971	Up
ENSG00000118515.12	0.884805	2.90024	5.66354e-06	5.39314e-05	protein_coding	SGK1	Up
ENSG00000158406.6	1.82532	1.14969	5.68064e-06	5.40613e-05	protein_coding	H4C8	Up
ENSG00000258469.1	1.9408	0.639178	5.81254e-06	5.51485e-05	processed_pseudogene	CHMP4BP1	Up
ENSG00000246695.9	0.78094	2.98061	5.976e-06	5.65962e-05	lncRNA	RASSF8-AS1	Up
ENSG00000198947.18	0.657209	4.46147	6.05423e-06	5.73024e-05	protein_coding	DMD	Up
ENSG00000167995.17	1.5741	1.00562	6.32248e-06	5.93736e-05	protein_coding	BEST1	Up
ENSG00000186162.11	0.634184	3.75425	6.56123e-06	6.13573e-05	transcribed_unprocessed_pseudogene	CIDECP1	Up
ENSG00000122025.15	1.75976	0.947366	6.78457e-06	6.32187e-05	protein_coding	FLT3	Up
ENSG00000273015.2	0.653941	4.15837	7.14593e-06	6.61518e-05	lncRNA	ENSG00000273015	Up
ENSG00000279561.3	0.652061	3.73923	7.22484e-06	6.67635e-05	TEC	ENSG00000279561	Up
ENSG00000152763.17	0.969594	2.29761	7.9217e-06	7.27725e-05	protein_coding	DNAI4	Up
ENSG00000170458.14	1.70687	0.615854	7.93258e-06	7.28296e-05	protein_coding	CD14	Up
ENSG00000164120.14	0.931484	2.81495	8.33728e-06	7.62315e-05	protein_coding	HPGD	Up
ENSG00000105085.11	0.65348	3.55194	8.4765e-06	7.74137e-05	protein_coding	MED26	Up
ENSG00000227473.1	1.06776	2.38032	8.77115e-06	7.99178e-05	unitary_pseudogene	TSSK5P	Up
ENSG00000084636.18	1.76332	0.779122	8.8999e-06	8.09021e-05	protein_coding	COL16A1	Up
ENSG00000232618.2	2.1778	0.286279	8.96594e-06	8.13942e-05	lncRNA	ENSG00000232618	Up
ENSG00000228630.5	0.619528	3.96119	8.98987e-06	8.15173e-05	lncRNA	HOTAIR	Up
ENSG00000168077.14	0.643915	3.70317	9.12261e-06	8.2638e-05	protein_coding	SCARA3	Up
ENSG00000287978.1	1.39629	1.17765	9.22963e-06	8.35589e-05	lncRNA	ENSG00000287978	Up
ENSG00000224321.1	2.05947	0.260359	9.89161e-06	8.90872e-05	processed_pseudogene	RPL12P14	Up
ENSG00000261716.2	0.869809	2.94731	9.97272e-06	8.96626e-05	transcribed_unprocessed_pseudogene	H2BC20P	Up
ENSG00000108932.13	1.11189	1.91508	1.05257e-05	9.39849e-05	protein_coding	SLC16A6	Up
ENSG00000257167.3	0.767279	2.95771	1.05411e-05	9.40689e-05	lncRNA	TMPO-AS1	Up
ENSG00000224420.4	1.87292	0.270105	1.072e-05	9.55564e-05	protein_coding	ADM5	Up
ENSG00000274641.2	2.1745	0.150402	1.10838e-05	9.82941e-05	protein_coding	H2BC17	Up
ENSG00000146038.12	1.46465	1.03021	1.14175e-05	0.000100852	protein_coding	DCDC2	Up
ENSG00000271614.1	1.41406	1.46916	1.14558e-05	0.000101133	lncRNA	ATP2B1-AS1	Up
ENSG00000064042.18	0.714639	3.35133	1.2011e-05	0.000105677	protein_coding	LIMCH1	Up
ENSG00000182575.8	1.03234	2.00783	1.21209e-05	0.000106463	protein_coding	NXPH3	Up
ENSG00000162614.19	0.664238	3.61689	1.22269e-05	0.000107335	protein_coding	NEXN	Up
ENSG00000163293.12	0.615685	3.81298	1.23522e-05	0.000108312	protein_coding	NIPAL1	Up
ENSG00000231407.6	2.03316	0.199469	1.28854e-05	0.000112671	lncRNA	GORAB-AS1	Up
ENSG00000269293.4	0.615232	3.7307	1.29013e-05	0.00011274	lncRNA	ZSCAN16-AS1	Up
ENSG00000165113.13	0.659729	3.63725	1.30169e-05	0.000113549	protein_coding	GKAP1	Up
ENSG00000197808.13	0.696185	3.71193	1.36748e-05	0.000118381	protein_coding	ZNF461	Up
ENSG00000106546.14	0.64428	3.59625	1.40228e-05	0.000120991	protein_coding	AHR	Up
ENSG00000165949.13	2.09429	0.0157426	1.40669e-05	0.000121305	protein_coding	IFI27	Up
ENSG00000228409.7	0.635532	3.63315	1.45382e-05	0.000125024	transcribed_unprocessed_pseudogene	CCT6P1	Up
ENSG00000198892.7	1.46188	1.13038	1.58034e-05	0.00013457	protein_coding	SHISA4	Up
ENSG00000257557.2	2.02011	0.472565	1.6422e-05	0.000139155	lncRNA	PPP1R12A-AS1	Up
ENSG00000175213.3	0.648518	4.13131	1.65405e-05	0.000140083	protein_coding	ZNF408	Up
ENSG00000127220.6	0.624708	3.85429	1.66076e-05	0.000140575	protein_coding	ABHD8	Up
ENSG00000129514.8	0.62934	3.57033	1.67046e-05	0.00014109	protein_coding	FOXA1	Up
ENSG00000139329.5	1.26002	2.08579	1.6819e-05	0.000141673	protein_coding	LUM	Up
ENSG00000159216.19	0.969498	2.27951	1.72076e-05	0.000144713	protein_coding	RUNX1	Up
ENSG00000124657.1	2.2903	0.140301	1.77467e-05	0.000148845	protein_coding	OR2B6	Up
ENSG00000197769.6	1.75715	0.796453	1.78249e-05	0.000149389	protein_coding	MAP1LC3C	Up
ENSG00000143469.20	0.871376	2.74024	1.79651e-05	0.000150354	protein_coding	SYT14	Up
ENSG00000220323.4	1.29579	1.85359	1.8168e-05	0.000151808	transcribed_unprocessed_pseudogene	H2BC19P	Up
ENSG00000288983.1	0.845501	3.00137	1.83324e-05	0.000152773	lncRNA	ENSG00000288983	Up
ENSG00000259349.3	1.09133	1.94406	1.93553e-05	0.000159932	lncRNA	APPBP2-DT	Up
ENSG00000235903.10	1.07514	1.87815	1.97544e-05	0.000162799	lncRNA	CPB2-AS1	Up
ENSG00000159882.13	0.701933	3.59251	2.00606e-05	0.000165148	protein_coding	ZNF230	Up
ENSG00000270681.1	0.892435	2.92681	2.01628e-05	0.000165815	lncRNA	ENSG00000270681	Up
ENSG00000068079.8	0.951475	2.19848	2.14366e-05	0.000175459	protein_coding	IFI35	Up
ENSG00000119703.15	1.07263	1.84181	2.22415e-05	0.000181287	protein_coding	ZC2HC1C	Up
ENSG00000235609.7	1.99322	0.442147	2.31046e-05	0.000187636	lncRNA	ENSG00000235609	Up
ENSG00000277383.1	1.26707	1.62123	2.32981e-05	0.000188913	lncRNA	ENSG00000277383	Up
ENSG00000271869.1	1.67477	0.500429	2.37163e-05	0.000192005	lncRNA	DCTN6-DT	Up
ENSG00000167778.9	0.581217	4.05429	2.44688e-05	0.000196974	protein_coding	SPRYD3	Up
ENSG00000250899.3	0.729478	3.53176	2.46192e-05	0.000197698	lncRNA	ENSG00000250899	Up
ENSG00000253669.4	1.30806	1.15705	2.46221e-05	0.000197698	lncRNA	GASAL1	Up
ENSG00000286522.2	2.07108	0.70114	2.93745e-05	0.000231221	protein_coding	H3C2	Up
ENSG00000220804.10	1.15026	1.64851	2.97058e-05	0.000233123	transcribed_unprocessed_pseudogene	LINC01881	Up
ENSG00000077274.9	1.90852	0.104639	3.29355e-05	0.000256792	protein_coding	CAPN6	Up
ENSG00000267575.8	0.682856	3.11666	3.32519e-05	0.000259129	lncRNA	ENSG00000267575	Up
ENSG00000151690.15	0.879751	2.95195	3.39677e-05	0.000264575	protein_coding	MFSD6	Up
ENSG00000138061.12	1.07792	2.03459	3.45653e-05	0.00026856	protein_coding	CYP1B1	Up
ENSG00000100445.18	0.732057	2.98093	3.47908e-05	0.000270044	protein_coding	SDR39U1	Up
ENSG00000240280.7	0.70825	3.22178	3.5452e-05	0.000274766	transcribed_unitary_pseudogene	TCAM1P	Up
ENSG00000197472.15	0.980605	1.97229	3.64731e-05	0.000281611	protein_coding	ZNF695	Up
ENSG00000107485.18	0.663434	3.47846	3.86557e-05	0.00029549	protein_coding	GATA3	Up
ENSG00000172031.7	0.892822	2.71567	3.89849e-05	0.000297715	protein_coding	EPHX4	Up
ENSG00000197980.14	1.55546	0.655809	4.16427e-05	0.000314932	protein_coding	LEKR1	Up
ENSG00000260236.1	1.14649	1.59463	4.39997e-05	0.000330516	lncRNA	PTPN23-DT	Up
ENSG00000100097.12	0.663713	4.14428	4.46042e-05	0.000334414	protein_coding	LGALS1	Up
ENSG00000078018.21	1.41169	0.965578	4.52524e-05	0.000338461	protein_coding	MAP2	Up
ENSG00000197302.11	0.66096	3.49505	4.53224e-05	0.000338649	protein_coding	ZNF720	Up
ENSG00000117862.13	0.912004	3.17617	4.58319e-05	0.00034165	protein_coding	TXNDC12	Up
ENSG00000123570.4	0.614632	3.64559	4.95212e-05	0.000365661	protein_coding	RAB9B	Up
ENSG00000119917.15	1.61793	0.539386	4.95969e-05	0.000366046	protein_coding	IFIT3	Up
ENSG00000271643.2	1.09416	1.83494	5.29322e-05	0.000388642	lncRNA	PDCD6IP-DT	Up
ENSG00000288752.1	1.38734	1.01385	5.48639e-05	0.000400378	lncRNA	ENSG00000288752	Up
ENSG00000137628.18	0.829787	2.56268	5.59053e-05	0.000407407	protein_coding	DDX60	Up
ENSG00000261040.8	1.92637	0.302543	5.67313e-05	0.00041208	transcribed_unitary_pseudogene	WFDC21P	Up
ENSG00000196126.11	0.886668	2.76364	5.71796e-05	0.000414096	protein_coding	HLA-DRB1	Up
ENSG00000165121.12	0.645235	3.22353	5.7209e-05	0.000414096	transcribed_unprocessed_pseudogene	ENSG00000165121	Up
ENSG00000279414.1	1.76931	0.406871	5.78408e-05	0.000418001	processed_pseudogene	CDRT15P9	Up
ENSG00000165630.14	0.62934	3.73902	5.85247e-05	0.000422357	protein_coding	PRPF18	Up
ENSG00000004866.22	0.580444	3.69886	5.87658e-05	0.000423705	protein_coding	ST7	Up
ENSG00000101846.9	0.762675	2.59776	5.98762e-05	0.000429727	protein_coding	STS	Up
ENSG00000204869.9	1.40493	1.10614	6.22125e-05	0.000444046	protein_coding	IGFL4	Up
ENSG00000175899.15	2.19046	0.212124	6.42457e-05	0.000457721	protein_coding	A2M	Up
ENSG00000103269.14	0.624806	3.65404	6.74882e-05	0.000478205	protein_coding	RHBDL1	Up
ENSG00000256223.6	0.668509	3.20791	7.03815e-05	0.000497352	protein_coding	ZNF10	Up
ENSG00000152433.15	1.23899	1.56944	7.16228e-05	0.000504981	protein_coding	ZNF547	Up
ENSG00000289138.1	1.70628	0.826181	7.4294e-05	0.000520058	lncRNA	ENSG00000289138	Up
ENSG00000173451.7	0.622795	3.82002	7.4434e-05	0.000520804	protein_coding	THAP2	Up
ENSG00000266010.3	0.846023	2.62041	7.58819e-05	0.000529276	lncRNA	GATA6-AS1	Up
ENSG00000235919.5	0.818528	2.75509	7.89484e-05	0.000547972	lncRNA	ASH1L-AS1	Up
ENSG00000119922.11	1.97141	0.344057	7.93547e-05	0.000549815	protein_coding	IFIT2	Up
ENSG00000259985.1	1.41744	1.10638	7.96607e-05	0.000551446	lncRNA	ENSG00000259985	Up
ENSG00000105617.4	0.691813	2.91986	8.01818e-05	0.000554071	protein_coding	LENG1	Up
ENSG00000146151.14	1.06748	1.57975	8.18294e-05	0.000563709	protein_coding	HMGCLL1	Up
ENSG00000247400.5	0.710128	2.79999	8.48393e-05	0.000582389	lncRNA	DNAJC3-DT	Up
ENSG00000153234.15	0.748085	2.6033	8.51251e-05	0.000583347	protein_coding	NR4A2	Up
ENSG00000245522.2	1.30858	1.11182	8.53738e-05	0.000584773	lncRNA	LINC02709	Up
ENSG00000277449.1	1.47327	0.7497	8.89646e-05	0.000604859	lncRNA	CEBPB-AS1	Up
ENSG00000198576.4	1.00085	1.94061	8.93036e-05	0.000606635	protein_coding	ARC	Up
ENSG00000271122.1	0.869682	2.3983	9.26002e-05	0.000626576	lncRNA	HERPUD2-AS1	Up
ENSG00000196387.10	0.998429	2.13094	9.97412e-05	0.000668523	protein_coding	ZNF140	Up
ENSG00000106772.19	0.761871	2.81703	0.000105369	0.000700529	protein_coding	PRUNE2	Up
ENSG00000248489.3	0.863399	2.45195	0.000112314	0.000742279	lncRNA	CHD1-DT	Up
ENSG00000204920.11	0.824065	2.33216	0.000112556	0.00074325	protein_coding	ZNF155	Up
ENSG00000070778.13	0.672377	3.55881	0.000113222	0.000746704	protein_coding	PTPN21	Up
ENSG00000038295.8	0.917005	2.32449	0.00011345	0.000747571	protein_coding	TLL1	Up
ENSG00000143816.8	0.884492	2.20054	0.000118633	0.000776482	protein_coding	WNT9A	Up
ENSG00000152402.11	1.07891	1.73312	0.000118742	0.000776546	protein_coding	GUCY1A2	Up
ENSG00000105967.16	1.86593	-0.0286283	0.000118792	0.000776546	protein_coding	TFEC	Up
ENSG00000185442.13	1.09076	1.76117	0.000119588	0.000781101	protein_coding	FAM174B	Up
ENSG00000126368.6	0.887057	2.38888	0.000120522	0.000786539	protein_coding	NR1D1	Up
ENSG00000279865.1	1.53338	0.87248	0.000122303	0.000796829	TEC	ENSG00000279865	Up
ENSG00000180596.8	1.5873	1.08623	0.000123247	0.000802312	protein_coding	H2BC4	Up
ENSG00000124159.17	1.87663	-0.0131243	0.000125503	0.000814834	protein_coding	MATN4	Up
ENSG00000188283.12	0.586578	3.66166	0.000126208	0.000818515	protein_coding	ZNF383	Up
ENSG00000263934.5	1.57375	0.463618	0.000129394	0.000836401	snoRNA	SNORD3A	Up
ENSG00000112293.15	0.753197	2.92762	0.000130398	0.000841847	protein_coding	GPLD1	Up
ENSG00000137261.15	1.23774	1.25883	0.000131999	0.000850426	protein_coding	KIAA0319	Up
ENSG00000167525.15	0.714476	2.94288	0.000137284	0.000880119	protein_coding	PROCA1	Up
ENSG00000130433.8	1.44085	1.09282	0.000139077	0.000889784	protein_coding	CACNG6	Up
ENSG00000289092.1	1.08489	1.72135	0.000140104	0.000895256	lncRNA	ENSG00000289092	Up
ENSG00000170122.6	1.24286	1.2641	0.000140674	0.000897798	protein_coding	FOXD4	Up
ENSG00000224758.1	1.588	0.42201	0.000142832	0.000908965	lncRNA	LINC01167	Up
ENSG00000128016.7	0.790009	2.4531	0.000145723	0.000925398	protein_coding	ZFP36	Up
ENSG00000178031.18	1.51255	0.686104	0.000147019	0.000932192	protein_coding	ADAMTSL1	Up
ENSG00000041982.16	1.03883	1.95864	0.000148081	0.000937407	protein_coding	TNC	Up
ENSG00000287222.1	0.909151	2.10693	0.000148331	0.000938611	lncRNA	ENSG00000287222	Up
ENSG00000279529.1	1.25848	1.01984	0.000148682	0.000939178	lncRNA	ENSG00000279529	Up
ENSG00000261251.1	1.41109	1.04378	0.000150386	0.000948537	lncRNA	EFCAB6-DT	Up
ENSG00000087589.17	1.75038	0.349847	0.000151789	0.000956231	protein_coding	CASS4	Up
ENSG00000154736.6	1.18143	1.37865	0.000154718	0.00097272	protein_coding	ADAMTS5	Up
ENSG00000163606.11	1.50666	0.725562	0.000156326	0.00098204	protein_coding	CD200R1	Up
ENSG00000277511.1	1.57526	0.663609	0.000157631	0.000988244	lncRNA	ENSG00000277511	Up
ENSG00000015520.15	1.10576	1.54399	0.000161546	0.00101036	protein_coding	NPC1L1	Up
ENSG00000289135.1	1.18148	1.609	0.000164358	0.00102345	lncRNA	ENSG00000289135	Up
ENSG00000269958.1	0.687814	2.91917	0.000167743	0.00104169	lncRNA	ENSG00000269958	Up
ENSG00000047644.20	1.26399	1.17791	0.00018323	0.00112128	protein_coding	WWC3	Up
ENSG00000213693.4	1.696	0.283884	0.000186805	0.0011378	processed_pseudogene	SEC14L1P1	Up
ENSG00000261485.1	1.05928	2.09028	0.000189683	0.00115353	lncRNA	PAN3-AS1	Up
ENSG00000141965.5	0.830394	2.32008	0.000190095	0.00115559	protein_coding	FEM1A	Up
ENSG00000228878.9	0.985893	1.87455	0.000192382	0.00116543	lncRNA	SEPTIN7-DT	Up
ENSG00000178685.14	1.12649	1.82618	0.000192771	0.00116686	protein_coding	PARP10	Up
ENSG00000127928.13	0.634417	3.33419	0.000192878	0.00116706	protein_coding	GNGT1	Up
ENSG00000135842.17	0.944899	2.71611	0.000201145	0.00120911	protein_coding	NIBAN1	Up
ENSG00000167074.15	0.596655	3.55091	0.00021096	0.00125987	protein_coding	TEF	Up
ENSG00000273045.7	1.0315	1.78274	0.000212009	0.00126565	protein_coding	C2orf15	Up
ENSG00000163472.19	0.847131	2.5631	0.000216187	0.00128764	protein_coding	TMEM79	Up
ENSG00000285278.1	1.1845	1.27994	0.000218124	0.00129819	lncRNA	TFAP2A-AS2	Up
ENSG00000269896.2	1.12764	1.34816	0.000218297	0.00129872	transcribed_processed_pseudogene	ENSG00000269896	Up
ENSG00000285053.1	0.872771	2.17048	0.000219728	0.00130673	protein_coding	TBCE	Up
ENSG00000166432.16	1.58291	0.399033	0.000224035	0.00132931	protein_coding	ZMAT1	Up
ENSG00000145757.16	1.67472	0.0723029	0.000227842	0.00134832	protein_coding	SPATA9	Up
ENSG00000231738.11	1.4912	0.571931	0.000236176	0.00138872	protein_coding	TSPAN19	Up
ENSG00000171502.15	0.666569	2.99604	0.000237063	0.00139286	protein_coding	COL24A1	Up
ENSG00000107518.18	0.584806	3.56598	0.000238496	0.00140022	protein_coding	ATRNL1	Up
ENSG00000171155.8	0.700055	3.48502	0.000238758	0.00140123	protein_coding	C1GALT1C1	Up
ENSG00000188573.8	0.824459	2.19854	0.000242511	0.00142059	protein_coding	FBLL1	Up
ENSG00000273066.5	0.692233	2.69257	0.000243627	0.00142606	lncRNA	ENSG00000273066	Up
ENSG00000205930.10	1.21368	1.04724	0.000246679	0.00143907	lncRNA	C21orf62-AS1	Up
ENSG00000271781.1	1.16019	1.21277	0.000252241	0.0014687	lncRNA	ENSG00000271781	Up
ENSG00000144802.11	0.844104	3.19492	0.000255133	0.0014834	protein_coding	NFKBIZ	Up
ENSG00000169612.4	0.69744	3.16469	0.000267438	0.00154402	protein_coding	RAMAC	Up
ENSG00000152439.13	0.860223	2.21147	0.000269876	0.0015558	protein_coding	ZNF773	Up
ENSG00000276728.1	0.895504	1.98425	0.000273545	0.00157462	lncRNA	ENSG00000276728	Up
ENSG00000196754.13	1.68082	0.0901569	0.000294032	0.00167614	protein_coding	S100A2	Up
ENSG00000279821.1	1.0551	1.64296	0.000296915	0.00168922	TEC	ENSG00000279821	Up
ENSG00000226067.7	1.01497	1.68608	0.000297813	0.00169319	lncRNA	LINC00623	Up
ENSG00000102057.10	0.943524	1.72914	0.000297829	0.00169319	protein_coding	KCND1	Up
ENSG00000172602.11	0.812683	2.17071	0.000330917	0.00185726	protein_coding	RND1	Up
ENSG00000151164.19	1.26831	1.0898	0.000331677	0.00186047	protein_coding	RAD9B	Up
ENSG00000042286.15	0.672595	2.91385	0.000332074	0.00186047	protein_coding	AIFM2	Up
ENSG00000132016.12	0.724258	2.60584	0.000336044	0.00187764	protein_coding	BRME1	Up
ENSG00000250616.3	1.43117	0.456639	0.000346462	0.00192757	lncRNA	YPEL3-DT	Up
ENSG00000151320.11	0.778206	2.79299	0.000353513	0.00195912	protein_coding	AKAP6	Up
ENSG00000275223.1	1.47568	0.303775	0.000355793	0.00196827	lncRNA	ENSG00000275223	Up
ENSG00000260804.3	0.847506	2.07186	0.00035738	0.00197565	lncRNA	LINC01963	Up
ENSG00000168826.16	0.707997	2.57419	0.000366715	0.00201956	protein_coding	ZBTB49	Up
ENSG00000183785.16	1.33168	0.837131	0.000366865	0.00201956	protein_coding	TUBA8	Up
ENSG00000279348.1	1.13274	1.27225	0.000393794	0.00215106	TEC	ENSG00000279348	Up
ENSG00000288833.1	1.02037	1.38932	0.000433504	0.00234014	lncRNA	ENSG00000288833	Up
ENSG00000260219.3	0.742472	2.23901	0.000435301	0.00234822	lncRNA	CD2BP2-DT	Up
ENSG00000245149.5	0.70515	2.81861	0.000442057	0.00237482	lncRNA	RNF139-DT	Up
ENSG00000100918.14	1.3141	0.971825	0.000443714	0.00237881	protein_coding	REC8	Up
ENSG00000286416.1	1.1455	1.06488	0.000450563	0.00240727	lncRNA	ENSG00000286416	Up
ENSG00000259495.3	0.966365	1.73312	0.000454621	0.00242563	lncRNA	ENSG00000259495	Up
ENSG00000130222.11	2.03029	0.346387	0.000456705	0.00243592	protein_coding	GADD45G	Up
ENSG00000231742.6	1.11389	1.07265	0.00046141	0.00245849	lncRNA	LINC01273	Up
ENSG00000247934.4	1.55307	0.197896	0.000466021	0.0024763	lncRNA	ENSG00000247934	Up
ENSG00000224699.10	0.754647	2.83028	0.000474089	0.002512	lncRNA	LAMTOR5-AS1	Up
ENSG00000288868.1	1.42055	0.593329	0.000476189	0.00252004	lncRNA	ENSG00000288868	Up
ENSG00000279140.1	1.06489	1.57389	0.000478968	0.00253046	TEC	ENSG00000279140	Up
ENSG00000279641.1	1.16432	1.20373	0.000480206	0.00253529	TEC	ENSG00000279641	Up
ENSG00000162300.13	0.839759	2.06845	0.000491307	0.00258632	protein_coding	ZFPL1	Up
ENSG00000241316.8	0.926137	1.86004	0.00052265	0.00272695	lncRNA	SUCLG2-AS1	Up
ENSG00000198934.5	0.609228	3.12168	0.000523823	0.00273049	protein_coding	MAGEE1	Up
ENSG00000132801.7	0.672843	2.92386	0.000534009	0.00277895	protein_coding	ZSWIM3	Up
ENSG00000263823.1	1.12777	1.08376	0.000536146	0.00278543	lncRNA	ENSG00000263823	Up
ENSG00000198203.10	1.45518	0.477094	0.000547891	0.00284172	protein_coding	SULT1C2	Up
ENSG00000065621.15	0.589971	3.45598	0.000558765	0.00288661	protein_coding	GSTO2	Up
ENSG00000162997.15	1.11844	1.27901	0.000567532	0.00292224	transcribed_unitary_pseudogene	PRORSD1P	Up
ENSG00000165115.15	0.610152	3.03585	0.000568737	0.00292651	protein_coding	KIF27	Up
ENSG00000289579.1	1.51845	0.405298	0.000580358	0.00298042	lncRNA	ENSG00000289579	Up
ENSG00000106804.8	0.8406	1.95238	0.000581499	0.0029853	protein_coding	C5	Up
ENSG00000227403.3	0.971425	1.83072	0.000585266	0.00300365	lncRNA	LINC01806	Up
ENSG00000155011.9	1.36532	1.12245	0.000588668	0.00301813	protein_coding	DKK2	Up
ENSG00000259404.6	1.27853	0.799361	0.000590786	0.00302719	transcribed_unprocessed_pseudogene	EFL1P1	Up
ENSG00000069431.14	0.876042	1.69861	0.000590823	0.00302719	protein_coding	ABCC9	Up
ENSG00000158246.8	0.900858	1.75656	0.000596689	0.00305224	protein_coding	TENT5B	Up
ENSG00000166311.10	0.619382	2.96959	0.000597641	0.00305611	protein_coding	SMPD1	Up
ENSG00000139278.10	0.975406	1.38363	0.000612024	0.00311335	protein_coding	GLIPR1	Up
ENSG00000185201.18	0.589707	3.13702	0.000615949	0.00313127	protein_coding	IFITM2	Up
ENSG00000279259.1	0.897457	1.86109	0.000623257	0.00316431	TEC	ENSG00000279259	Up
ENSG00000278991.1	1.50607	0.439746	0.000627777	0.00318105	TEC	ENSG00000278991	Up
ENSG00000103056.12	1.42877	0.226398	0.000630915	0.00319384	protein_coding	SMPD3	Up
ENSG00000230148.8	1.42172	0.749697	0.000642196	0.00324359	lncRNA	HOXB-AS1	Up
ENSG00000287016.1	1.00765	1.96751	0.000654385	0.00329803	lncRNA	ENSG00000287016	Up
ENSG00000256060.3	0.781919	2.22896	0.000662339	0.00332918	protein_coding	TRAPPC2B	Up
ENSG00000176593.8	0.742412	2.13263	0.000670807	0.00336632	lncRNA	ENSG00000176593	Up
ENSG00000169962.5	1.42692	0.706108	0.00068616	0.00343564	protein_coding	TAS1R3	Up
ENSG00000188643.11	1.6576	-0.0398518	0.000697638	0.00348617	protein_coding	S100A16	Up
ENSG00000231769.4	1.04449	1.39554	0.000705792	0.0035159	lncRNA	ENSG00000231769	Up
ENSG00000275457.1	1.23076	0.942044	0.00074298	0.00367303	lncRNA	ENSG00000275457	Up
ENSG00000140853.17	0.781262	2.08721	0.000745302	0.00368219	protein_coding	NLRC5	Up
ENSG00000203497.3	0.990461	1.38853	0.000754929	0.00372071	lncRNA	PDCD4-AS1	Up
ENSG00000131471.7	0.663562	2.57342	0.00076574	0.00376885	protein_coding	AOC3	Up
ENSG00000132274.16	1.36827	0.319177	0.000785945	0.00384648	protein_coding	TRIM22	Up
ENSG00000078487.18	0.781508	2.28345	0.000795878	0.0038862	protein_coding	ZCWPW1	Up
ENSG00000146242.9	0.937958	1.68071	0.000801827	0.00390463	protein_coding	TPBG	Up
ENSG00000269964.4	1.53035	0.020749	0.000817044	0.0039713	protein_coding	MEI4	Up
ENSG00000261324.2	1.14182	0.994656	0.000837927	0.00406143	lncRNA	ENSG00000261324	Up
ENSG00000222020.4	1.22664	1.00467	0.000861615	0.0041556	lncRNA	HDAC4-AS1	Up
ENSG00000230797.3	1.0536	1.56441	0.00087944	0.00421942	protein_coding	YY2	Up
ENSG00000248890.3	1.24427	0.882015	0.000891263	0.00426435	lncRNA	HHIP-AS1	Up
ENSG00000231764.11	0.656496	2.55893	0.000920546	0.00439104	lncRNA	DLX6-AS1	Up
ENSG00000225973.4	0.761309	2.25859	0.00100588	0.00475162	protein_coding	PIGBOS1	Up
ENSG00000182687.4	1.56225	0.142193	0.0010103	0.00476962	protein_coding	GALR2	Up
ENSG00000283341.3	0.73127	3.03924	0.00101574	0.00478659	lncRNA	ENSG00000283341	Up
ENSG00000247151.7	1.55673	0.167419	0.00103493	0.00485731	lncRNA	CSTF3-DT	Up
ENSG00000162873.15	1.40397	0.41944	0.0010351	0.00485731	protein_coding	KLHDC8A	Up
ENSG00000001630.18	0.850695	2.00111	0.00105227	0.00492458	protein_coding	CYP51A1	Up
ENSG00000159208.16	1.38332	0.565608	0.00106647	0.00498498	protein_coding	CIART	Up
ENSG00000111859.17	0.932983	1.45174	0.00108699	0.0050628	protein_coding	NEDD9	Up
ENSG00000146707.15	1.44311	0.537312	0.00110171	0.00512372	protein_coding	POMZP3	Up
ENSG00000130600.20	1.48898	0.382998	0.00110515	0.00513357	lncRNA	H19	Up
ENSG00000204315.4	1.10342	1.24826	0.00110813	0.00514439	protein_coding	FKBPL	Up
ENSG00000250159.7	0.708684	2.23858	0.00114028	0.0052717	lncRNA	PKD2L2-DT	Up
ENSG00000108551.5	1.38829	0.475652	0.00115441	0.00532439	protein_coding	RASD1	Up
ENSG00000142089.17	0.733759	2.16781	0.00115745	0.00533685	protein_coding	IFITM3	Up
ENSG00000115252.18	0.686935	2.79855	0.00116254	0.00535717	protein_coding	PDE1A	Up
ENSG00000174939.11	0.762514	1.94406	0.00116967	0.00538017	protein_coding	ASPHD1	Up
ENSG00000137474.23	1.4116	0.061023	0.00117212	0.00538698	protein_coding	MYO7A	Up
ENSG00000203865.12	0.682146	2.51401	0.00117602	0.00540172	lncRNA	ATP1A1-AS1	Up
ENSG00000167981.7	0.643298	2.68405	0.00118096	0.00541963	protein_coding	ZNF597	Up
ENSG00000249715.13	1.13216	1.02575	0.00119251	0.00546865	protein_coding	FER1L5	Up
ENSG00000263327.6	1.45505	0.186829	0.00119694	0.00548169	lncRNA	TAPT1-AS1	Up
ENSG00000258708.1	0.930728	1.64405	0.001207	0.00551806	lncRNA	SLC25A21-AS1	Up
ENSG00000196440.12	0.72324	2.22308	0.00122346	0.00559004	protein_coding	ARMCX4	Up
ENSG00000148483.9	1.53183	0.0676376	0.00124485	0.00566622	protein_coding	TMEM236	Up
ENSG00000225335.3	1.09404	1.38005	0.00125961	0.00572507	lncRNA	ENSG00000225335	Up
ENSG00000124813.23	0.986072	1.21851	0.00127082	0.00576928	protein_coding	RUNX2	Up
ENSG00000178498.16	0.678751	2.38646	0.00128344	0.00580969	protein_coding	DTX3	Up
ENSG00000204152.14	0.662633	2.59166	0.0013259	0.00598052	protein_coding	TIMM23B	Up
ENSG00000180769.10	0.713037	2.30517	0.00139755	0.00626207	lncRNA	WDFY3-AS2	Up
ENSG00000266969.1	1.55081	0.178035	0.00144964	0.00645721	lncRNA	CEP192-DT	Up
ENSG00000129295.10	1.63735	0.191312	0.00146494	0.00651793	protein_coding	DNAAF11	Up
ENSG00000264148.1	1.30171	0.422305	0.00147208	0.00654373	processed_pseudogene	ENSG00000264148	Up
ENSG00000230658.2	1.2572	0.843301	0.00147307	0.00654373	lncRNA	KLHL7-DT	Up
ENSG00000226711.8	0.627134	2.66007	0.00147325	0.00654373	lncRNA	FAM66C	Up
ENSG00000168267.7	1.22297	0.871807	0.00148257	0.00657204	protein_coding	PTF1A	Up
ENSG00000229337.2	1.44178	0.174804	0.00148519	0.00658179	lncRNA	ENSG00000229337	Up
ENSG00000128254.16	1.31666	0.39659	0.0014971	0.00662706	lncRNA	YWHAH-AS1	Up
ENSG00000213453.3	1.61285	0.106163	0.00151281	0.0066871	processed_pseudogene	FTH1P3	Up
ENSG00000278376.1	1.25378	0.830492	0.00151476	0.00669176	lncRNA	ENSG00000278376	Up
ENSG00000268403.2	0.605348	2.71614	0.00158051	0.00692365	lncRNA	ENSG00000268403	Up
ENSG00000274925.1	0.62758	2.61865	0.00163436	0.00711961	lncRNA	ZKSCAN2-DT	Up
ENSG00000099994.11	1.53365	0.00243201	0.00165241	0.00719421	protein_coding	SUSD2	Up
ENSG00000244405.8	1.25246	0.973494	0.00166388	0.00724014	protein_coding	ETV5	Up
ENSG00000232815.1	0.950637	1.31299	0.0016669	0.00725125	unprocessed_pseudogene	DUX4L50	Up
ENSG00000245498.7	1.06636	1.02538	0.00169349	0.00735464	lncRNA	ENSG00000245498	Up
ENSG00000175505.11	1.32681	0.838539	0.00169496	0.00735894	protein_coding	CLCF1	Up
ENSG00000172361.6	1.15166	0.729416	0.00169844	0.00736794	protein_coding	CFAP53	Up
ENSG00000224687.2	1.19208	0.976144	0.00170097	0.00737478	lncRNA	RASAL2-AS1	Up
ENSG00000289602.1	0.792643	1.80944	0.00170464	0.00738663	lncRNA	ENSG00000289602	Up
ENSG00000289293.1	0.637207	2.93318	0.00170696	0.00738847	lncRNA	ENSG00000289293	Up
ENSG00000198440.9	0.696468	2.66972	0.00174253	0.00751027	protein_coding	ZNF583	Up
ENSG00000279331.1	1.39477	0.61725	0.0017428	0.00751027	TEC	RBM12B-AS1	Up
ENSG00000143107.10	1.60144	-0.0113018	0.00175001	0.00752809	protein_coding	FNDC7	Up
ENSG00000260924.2	0.582771	3.6177	0.00177362	0.00760951	lncRNA	LINC01311	Up
ENSG00000049246.15	0.61797	2.56305	0.00177915	0.00762693	protein_coding	PER3	Up
ENSG00000121207.12	1.12439	0.816977	0.00178894	0.00766471	protein_coding	LRAT	Up
ENSG00000282936.2	0.688976	2.42836	0.00180533	0.00772646	protein_coding	ENSG00000282936	Up
ENSG00000223461.1	1.05145	0.943153	0.00181999	0.00777433	lncRNA	ENSG00000223461	Up
ENSG00000266970.2	1.38099	0.796636	0.0018233	0.00778498	lncRNA	SOCS3-DT	Up
ENSG00000157064.11	0.630812	2.81824	0.00183732	0.00783759	protein_coding	NMNAT2	Up
ENSG00000287825.2	1.03303	0.971205	0.00184844	0.00787215	lncRNA	ENSG00000287825	Up
ENSG00000280383.1	0.741398	1.9936	0.00186533	0.00793755	lncRNA	ENSG00000280383	Up
ENSG00000197889.10	1.33854	0.111009	0.0018817	0.00799632	protein_coding	MEIG1	Up
ENSG00000147174.12	0.802683	2.0369	0.00195094	0.00825016	protein_coding	GCNA	Up
ENSG00000188033.10	0.714408	2.03473	0.00198912	0.00837759	protein_coding	ZNF490	Up
ENSG00000126460.11	1.39651	0.376766	0.00199202	0.00838755	protein_coding	PRRG2	Up
ENSG00000189212.13	1.27017	0.841616	0.00200252	0.00842267	transcribed_unprocessed_pseudogene	DPY19L2P1	Up
ENSG00000179954.16	1.36723	0.911504	0.00204691	0.00857703	protein_coding	SSC5D	Up
ENSG00000131831.18	1.25062	0.765229	0.00208881	0.00870357	protein_coding	RAI2	Up
ENSG00000288869.1	1.42408	0.300888	0.0021035	0.00875777	lncRNA	ENSG00000288869	Up
ENSG00000260805.2	1.02908	1.25009	0.00210615	0.00876413	lncRNA	ENSG00000260805	Up
ENSG00000215218.4	1.07035	0.985759	0.00211111	0.00878007	protein_coding	UBE2QL1	Up
ENSG00000186960.14	0.749503	2.02306	0.00213835	0.00888392	lncRNA	LINC01551	Up
ENSG00000023445.16	1.22132	0.649587	0.00214368	0.0089037	protein_coding	BIRC3	Up
ENSG00000214725.9	0.980407	1.20957	0.00214437	0.00890416	transcribed_unitary_pseudogene	CDIPTOSP	Up
ENSG00000113389.16	1.34403	0.548722	0.00220019	0.00910209	protein_coding	NPR3	Up
ENSG00000204248.12	0.67759	2.13829	0.00220131	0.00910429	protein_coding	COL11A2	Up
ENSG00000158427.15	0.986631	1.15164	0.00221053	0.00913518	protein_coding	TMSB15B	Up
ENSG00000123349.15	0.706439	2.55789	0.00221291	0.00914016	protein_coding	PFDN5	Up
ENSG00000188766.13	0.616905	2.40095	0.00222055	0.00916204	protein_coding	SPRED3	Up
ENSG00000137691.13	0.789748	1.7721	0.00224249	0.00924034	protein_coding	CFAP300	Up
ENSG00000256043.5	1.15084	0.665854	0.0022648	0.00932246	protein_coding	CTSO	Up
ENSG00000272398.6	0.620961	2.44103	0.00229895	0.00944065	protein_coding	CD24	Up
ENSG00000203288.5	1.07842	0.988574	0.00230024	0.00944345	lncRNA	TDRKH-AS1	Up
ENSG00000223561.7	1.37334	0.0681591	0.00232116	0.0095143	lncRNA	ENSG00000223561	Up
ENSG00000091106.19	0.925104	1.41263	0.00232883	0.00953826	protein_coding	NLRC4	Up
ENSG00000108309.14	0.835113	1.75707	0.0023384	0.00957243	protein_coding	RUNDC3A	Up
ENSG00000264920.3	0.810586	2.34958	0.00235605	0.0096371	lncRNA	SP2-DT	Up
ENSG00000267750.6	0.722502	2.29504	0.00236554	0.00966325	lncRNA	RUNDC3A-AS1	Up
ENSG00000280077.1	0.698639	2.09013	0.00236982	0.00967822	TEC	ENSG00000280077	Up
ENSG00000139890.10	0.976243	1.28764	0.00239021	0.00974616	protein_coding	REM2	Up
ENSG00000250938.7	1.01638	0.937476	0.00239083	0.00974616	lncRNA	MAD2L1-DT	Up
ENSG00000000005.6	1.45409	0.0328659	0.00240103	0.00978023	protein_coding	TNMD	Up
ENSG00000176399.4	1.02053	1.01857	0.00240435	0.00978669	protein_coding	DMRTA1	Up
ENSG00000178125.15	1.30681	0.230245	0.00243123	0.00986683	protein_coding	PPP1R42	Up
ENSG00000196812.6	0.591626	2.95595	0.00246536	0.0099745	protein_coding	ZSCAN16	Up
ENSG00000288728.1	0.774937	1.81214	0.00246605	0.0099747	lncRNA	ENSG00000288728	Up
ENSG00000018280.17	1.3032	0.199896	0.0024777	0.010014	protein_coding	SLC11A1	Up
ENSG00000284654.1	1.34926	0.18784	0.00248836	0.0100458	unitary_pseudogene	ENSG00000284654	Up
ENSG00000114698.15	0.872864	1.88245	0.00251795	0.0101478	protein_coding	PLSCR4	Up
ENSG00000104361.10	0.625433	2.72349	0.00256804	0.0103192	protein_coding	NIPAL2	Up
ENSG00000272983.1	1.32096	0.0388788	0.00263343	0.0105344	lncRNA	ENSG00000272983	Up
ENSG00000228436.4	1.35205	0.372043	0.0026353	0.0105365	lncRNA	ENSG00000228436	Up
ENSG00000253559.1	1.32828	0.35675	0.00264841	0.0105781	lncRNA	OSGEPL1-AS1	Up
ENSG00000207181.1	0.972495	1.19652	0.00267466	0.0106692	snoRNA	SNORA14B	Up
ENSG00000243176.7	0.816676	1.55615	0.00268781	0.0107053	lncRNA	ENSG00000243176	Up
ENSG00000271936.1	0.905787	1.30061	0.00274033	0.0108978	lncRNA	ENSG00000271936	Up
ENSG00000272525.1	0.787523	2.02249	0.00284419	0.0112459	lncRNA	BTF3-DT	Up
ENSG00000288586.1	1.23812	0.51158	0.00287316	0.0113452	lncRNA	ENSG00000288586	Up
ENSG00000250451.5	0.661033	2.46664	0.0029256	0.0115144	lncRNA	HOXC-AS1	Up
ENSG00000279443.1	0.822135	1.84671	0.00299593	0.0117527	TEC	ENSG00000279443	Up
ENSG00000229619.5	0.863009	1.35092	0.00310939	0.0121611	lncRNA	MBNL1-AS1	Up
ENSG00000187601.5	1.019	0.813237	0.00317502	0.0123837	protein_coding	MAGEH1	Up
ENSG00000249042.6	0.86183	1.6833	0.00317791	0.0123918	lncRNA	FAM151B-DT	Up
ENSG00000169435.14	1.05974	0.873136	0.0032444	0.0125977	protein_coding	RASSF6	Up
ENSG00000230303.6	1.40402	0.29312	0.00326841	0.0126814	lncRNA	ENSG00000230303	Up
ENSG00000228570.8	1.30457	0.0957575	0.00328136	0.0127127	protein_coding	NUTM2E	Up
ENSG00000188906.17	0.602678	2.67917	0.00334669	0.0129178	protein_coding	LRRK2	Up
ENSG00000280211.1	1.39937	0.378267	0.00335425	0.0129374	TEC	ENSG00000280211	Up
ENSG00000198520.12	1.01076	0.848957	0.00343491	0.0132093	protein_coding	ARMH1	Up
ENSG00000270890.1	1.21937	0.796189	0.00345455	0.0132718	processed_pseudogene	ENSG00000270890	Up
ENSG00000158856.19	0.586525	2.91232	0.00347791	0.0133413	protein_coding	DMTN	Up
ENSG00000162733.19	0.634931	2.57477	0.00349299	0.0133832	protein_coding	DDR2	Up
ENSG00000251279.2	0.994593	1.22033	0.0035221	0.0134782	lncRNA	SMIM15-AS1	Up
ENSG00000186301.8	0.785929	1.91049	0.00353044	0.0135002	unprocessed_pseudogene	MST1P2	Up
ENSG00000288852.1	0.946028	1.31316	0.00354689	0.0135565	lncRNA	ENSG00000288852	Up
ENSG00000132837.15	1.33649	0.0209714	0.00358019	0.0136704	protein_coding	DMGDH	Up
ENSG00000248498.4	0.836916	1.64698	0.00360296	0.0137372	transcribed_unprocessed_pseudogene	ASNSP1	Up
ENSG00000258072.1	1.19033	0.385891	0.00361256	0.013767	processed_pseudogene	ENSG00000258072	Up
ENSG00000263006.7	0.893312	1.24731	0.00362128	0.0137902	transcribed_unprocessed_pseudogene	ROCK1P1	Up
ENSG00000164404.9	1.05794	0.868428	0.0036254	0.0138025	protein_coding	GDF9	Up
ENSG00000255559.1	1.11545	0.624491	0.00365827	0.0139039	lncRNA	ZNF252P-AS1	Up
ENSG00000152582.14	0.581252	2.90504	0.00371091	0.0140834	protein_coding	SPEF2	Up
ENSG00000260751.2	1.03683	0.845494	0.00372477	0.0141291	lncRNA	ENSG00000260751	Up
ENSG00000250959.3	0.641328	2.30607	0.003829	0.01447	transcribed_unprocessed_pseudogene	GLUD1P3	Up
ENSG00000253304.2	0.94653	1.18627	0.00382944	0.01447	protein_coding	TMEM200B	Up
ENSG00000090530.10	1.03866	0.976933	0.00398161	0.0149653	protein_coding	P3H2	Up
ENSG00000177738.5	0.914502	1.53701	0.00399893	0.0150087	lncRNA	ENSG00000177738	Up
ENSG00000218418.2	1.3684	0.106562	0.00402039	0.0150748	processed_pseudogene	ENSG00000218418	Up
ENSG00000241764.5	0.775841	1.89285	0.00408084	0.0152721	lncRNA	CBLL1-AS1	Up
ENSG00000289421.1	0.962515	1.27761	0.00409701	0.0153194	lncRNA	ENSG00000289421	Up
ENSG00000272948.2	0.916443	1.14086	0.00410968	0.0153506	lncRNA	ENSG00000272948	Up
ENSG00000231925.13	0.65188	2.32638	0.00411563	0.0153655	protein_coding	TAPBP	Up
ENSG00000149489.9	1.13799	0.756624	0.00418174	0.0155825	protein_coding	ROM1	Up
ENSG00000198626.18	0.719992	1.83243	0.00425265	0.0157827	protein_coding	RYR2	Up
ENSG00000205002.4	1.35741	-0.000919217	0.00428626	0.0158886	protein_coding	AARD	Up
ENSG00000086730.17	0.723124	1.83618	0.00432903	0.0160357	protein_coding	LAT2	Up
ENSG00000158865.13	1.21532	0.0260873	0.00433718	0.0160621	protein_coding	SLC5A11	Up
ENSG00000254560.6	0.605413	2.71371	0.00441706	0.0163038	lncRNA	BBOX1-AS1	Up
ENSG00000179397.18	0.765472	1.73934	0.00442808	0.0163406	protein_coding	CATSPERE	Up
ENSG00000248712.8	0.873695	1.20081	0.00447435	0.0164957	protein_coding	CCDC153	Up
ENSG00000182795.13	1.18105	0.596264	0.00448877	0.0165343	protein_coding	C1orf116	Up
ENSG00000259494.2	0.598063	2.43068	0.00456734	0.0167949	protein_coding	MRPL46	Up
ENSG00000196154.12	1.19214	0.343019	0.00458901	0.0168588	protein_coding	S100A4	Up
ENSG00000267254.7	0.972548	0.948045	0.0046636	0.0170605	lncRNA	ZNF790-AS1	Up
ENSG00000263080.1	0.909901	1.02036	0.00474604	0.0173297	lncRNA	ENSG00000263080	Up
ENSG00000170959.15	1.08695	0.716777	0.00474944	0.017338	protein_coding	DCDC1	Up
ENSG00000284968.1	1.03072	0.830171	0.0048581	0.017648	lncRNA	ENSG00000284968	Up
ENSG00000214562.15	0.805406	1.74779	0.00498162	0.018038	protein_coding	NUTM2D	Up
ENSG00000163898.10	1.1852	0.391765	0.00498415	0.018043	protein_coding	LIPH	Up
ENSG00000251141.6	0.716985	2.01654	0.00501206	0.018123	lncRNA	MRPS30-DT	Up
ENSG00000260572.1	1.05899	0.989018	0.00501923	0.0181364	lncRNA	PPM1L-DT	Up
ENSG00000171992.13	0.678159	2.01753	0.00510417	0.0183965	protein_coding	SYNPO	Up
ENSG00000139174.12	0.896502	1.98371	0.00520433	0.01871	protein_coding	PRICKLE1	Up
ENSG00000271119.1	1.07192	0.598475	0.00541895	0.0193612	lncRNA	ENSG00000271119	Up
ENSG00000289626.1	1.06804	0.62978	0.00543027	0.0193883	lncRNA	ENSG00000289626	Up
ENSG00000289207.1	1.11769	0.453281	0.00544761	0.01942	lncRNA	ENSG00000289207	Up
ENSG00000222009.8	1.27381	0.41466	0.00551591	0.0196179	protein_coding	BTBD19	Up
ENSG00000273117.1	0.699005	1.81208	0.00554419	0.0197005	lncRNA	INSIG1-DT	Up
ENSG00000140280.14	0.6539	2.12108	0.00559122	0.0198586	protein_coding	LYSMD2	Up
ENSG00000269038.1	1.15873	0.228247	0.00559885	0.0198694	lncRNA	SF1-DT	Up
ENSG00000289294.1	0.9166	1.03475	0.00561012	0.0198985	lncRNA	ENSG00000289294	Up
ENSG00000258839.4	0.803314	1.7439	0.0056517	0.0200233	protein_coding	MC1R	Up
ENSG00000105499.14	1.28942	0.0940941	0.00568293	0.0201111	protein_coding	PLA2G4C	Up
ENSG00000286408.1	1.02681	1.36905	0.00570442	0.0201826	lncRNA	ENSG00000286408	Up
ENSG00000182648.14	0.773491	1.90354	0.00571388	0.0202115	lncRNA	LINC01006	Up
ENSG00000273391.1	0.85101	1.42078	0.00583443	0.020568	lncRNA	ENSG00000273391	Up
ENSG00000278903.4	0.711686	2.13293	0.00591956	0.0207977	lncRNA	ENSG00000278903	Up
ENSG00000175894.18	1.15835	0.688638	0.00600132	0.0210282	protein_coding	TSPEAR	Up
ENSG00000119636.16	0.630817	2.52783	0.00600459	0.021033	protein_coding	BBOF1	Up
ENSG00000198939.8	1.27351	0.131356	0.00600539	0.021033	protein_coding	ZFP2	Up
ENSG00000176971.4	0.673156	2.03223	0.00602395	0.0210791	protein_coding	FIBIN	Up
ENSG00000263412.2	0.683505	1.96475	0.00607046	0.0212039	lncRNA	NFE2L1-DT	Up
ENSG00000235100.5	0.801494	1.49738	0.00607995	0.0212322	lncRNA	ENSG00000235100	Up
ENSG00000188542.10	0.587384	2.64323	0.00615763	0.021446	protein_coding	DUSP28	Up
ENSG00000172748.14	0.808846	1.86862	0.00617691	0.0214796	protein_coding	ZNF596	Up
ENSG00000166596.15	1.08874	0.306783	0.00621255	0.0215747	protein_coding	CFAP52	Up
ENSG00000265917.1	0.600636	2.20504	0.00621548	0.0215801	miRNA	MIR3685	Up
ENSG00000266983.2	0.622806	2.42225	0.00624888	0.0216551	lncRNA	RANBP3-DT	Up
ENSG00000152784.16	0.779045	1.7742	0.00631045	0.021837	protein_coding	PRDM8	Up
ENSG00000112782.19	1.00071	0.715538	0.00637274	0.0220135	protein_coding	CLIC5	Up
ENSG00000196660.11	0.94137	1.1555	0.00638992	0.0220533	protein_coding	SLC30A10	Up
ENSG00000111886.11	1.0934	0.796446	0.00640284	0.0220809	protein_coding	GABRR2	Up
ENSG00000268001.1	1.02709	1.18018	0.00640355	0.0220809	lncRNA	CARD8-AS1	Up
ENSG00000123609.11	0.963603	1.17165	0.00649028	0.0223602	protein_coding	NMI	Up
ENSG00000197748.13	0.649751	2.45954	0.00653295	0.0224824	protein_coding	CFAP43	Up
ENSG00000119508.18	0.641153	2.2005	0.00656549	0.0225795	protein_coding	NR4A3	Up
ENSG00000221817.11	0.805412	1.70224	0.0065758	0.0226099	lncRNA	PPP3CB-AS1	Up
ENSG00000121101.16	0.813259	1.39491	0.0066372	0.0227802	protein_coding	TEX14	Up
ENSG00000233325.4	0.901833	1.50127	0.00670578	0.0229709	transcribed_unprocessed_pseudogene	MIPEPP3	Up
ENSG00000143257.12	1.01329	0.627743	0.00680213	0.0232245	protein_coding	NR1I3	Up
ENSG00000010671.17	1.33474	0.01281	0.00681318	0.023247	protein_coding	BTK	Up
ENSG00000287261.2	1.04683	0.845193	0.00685562	0.0233459	lncRNA	ENSG00000287261	Up
ENSG00000226237.3	1.29419	-0.00687757	0.00688902	0.023429	lncRNA	GAS1RR	Up
ENSG00000223573.7	0.636371	2.09237	0.00689584	0.0234471	protein_coding	TINCR	Up
ENSG00000175482.9	1.20206	0.348788	0.0069283	0.023542	protein_coding	POLD4	Up
ENSG00000188659.10	0.583568	2.38474	0.0072251	0.0243598	protein_coding	SAXO2	Up
ENSG00000114854.8	1.08407	0.488117	0.00730291	0.0245796	protein_coding	TNNC1	Up
ENSG00000125508.4	1.31844	0.00771938	0.00737898	0.0247823	protein_coding	SRMS	Up
ENSG00000251615.3	1.05701	0.889388	0.00738914	0.024811	lncRNA	ENSG00000251615	Up
ENSG00000251359.4	1.08691	0.446676	0.00744159	0.0249496	lncRNA	WWC2-AS2	Up
ENSG00000246334.3	0.689746	1.86916	0.00744812	0.0249529	lncRNA	PRR7-AS1	Up
ENSG00000139318.8	1.125	0.209084	0.00745401	0.0249645	protein_coding	DUSP6	Up
ENSG00000172965.17	0.614058	2.10962	0.00763249	0.0254639	lncRNA	MIR4435-2HG	Up
ENSG00000276763.1	1.32335	0.105984	0.00774878	0.0258023	processed_pseudogene	ENSG00000276763	Up
ENSG00000115841.21	0.672548	1.97106	0.00778367	0.0258798	protein_coding	RMDN2	Up
ENSG00000143502.16	0.772881	2.1489	0.00780203	0.0259298	protein_coding	SUSD4	Up
ENSG00000267191.3	1.09828	0.309235	0.0080632	0.0266408	lncRNA	ZNF45-AS1	Up
ENSG00000230562.3	0.866651	1.07143	0.00813829	0.0268556	processed_pseudogene	FAM133DP	Up
ENSG00000283122.1	1.1993	0.657952	0.00819056	0.0270019	lncRNA	HYMAI	Up
ENSG00000185880.13	0.650493	1.87178	0.00825309	0.0271688	protein_coding	TRIM69	Up
ENSG00000280388.1	1.18645	0.104444	0.00829421	0.0272811	TEC	ENSG00000280388	Up
ENSG00000288988.1	1.29465	0.527245	0.00838344	0.0275264	lncRNA	ENSG00000288988	Up
ENSG00000235272.2	0.59812	2.04273	0.00849451	0.0278286	protein_coding	RAMACL	Up
ENSG00000276141.4	0.898401	0.983035	0.00851012	0.027868	transcribed_unprocessed_pseudogene	WHAMMP3	Up
ENSG00000271826.5	0.900337	0.830959	0.00864106	0.028214	lncRNA	PLS3-AS1	Up
ENSG00000154479.13	0.593273	2.28595	0.00865937	0.028256	protein_coding	CCDC173	Up
ENSG00000280739.4	0.823112	1.2958	0.0086729	0.0282825	lncRNA	EIF1B-AS1	Up
ENSG00000137877.10	1.05472	0.647056	0.00869447	0.0283291	protein_coding	SPTBN5	Up
ENSG00000213967.12	0.758158	1.78018	0.00875555	0.0285044	protein_coding	ZNF726	Up
ENSG00000198502.6	0.929682	0.7948	0.0087589	0.0285093	protein_coding	HLA-DRB5	Up
ENSG00000124216.4	0.774171	1.39035	0.0088207	0.0286627	protein_coding	SNAI1	Up
ENSG00000075461.6	1.20704	0.0546015	0.00887142	0.0288132	protein_coding	CACNG4	Up
ENSG00000239827.8	1.09777	0.230479	0.00900782	0.0291857	transcribed_unprocessed_pseudogene	SUGT1P3	Up
ENSG00000111261.14	0.692263	1.80254	0.00909373	0.0294335	protein_coding	MANSC1	Up
ENSG00000053328.9	0.733938	1.68549	0.00918629	0.0296646	protein_coding	METTL24	Up
ENSG00000278000.1	1.09597	0.24012	0.00918793	0.0296646	lncRNA	ENSG00000278000	Up
ENSG00000170629.15	0.973965	0.636469	0.0092226	0.029752	transcribed_unprocessed_pseudogene	DPY19L2P2	Up
ENSG00000104953.20	0.902011	0.938287	0.00923634	0.0297779	protein_coding	TLE6	Up
ENSG00000013364.19	0.60707	2.08219	0.0093218	0.029936	protein_coding	MVP	Up
ENSG00000274561.1	0.903988	0.834488	0.00932663	0.0299391	lncRNA	ENSG00000274561	Up
ENSG00000115896.16	0.580923	2.14584	0.00940758	0.0301618	protein_coding	PLCL1	Up
ENSG00000257285.6	0.80031	1.20952	0.00943635	0.030223	lncRNA	PRMT5-DT	Up
ENSG00000287804.2	0.605664	1.99899	0.00948041	0.0303517	lncRNA	ENSG00000287804	Up
ENSG00000277200.2	0.735724	1.67617	0.00951142	0.0304323	protein_coding	CCDC92B	Up
ENSG00000244165.2	0.68563	1.89312	0.00952901	0.0304573	protein_coding	P2RY11	Up
ENSG00000248174.7	0.745927	1.49734	0.00956663	0.0305338	lncRNA	LINC02268	Up
ENSG00000136099.13	0.904691	0.955599	0.00960935	0.0306076	protein_coding	PCDH8	Up
ENSG00000204257.15	1.06139	0.473749	0.00973635	0.0309806	protein_coding	HLA-DMA	Up
ENSG00000129204.17	0.870788	1.35832	0.00986212	0.0312788	protein_coding	USP6	Up
ENSG00000285796.1	0.599358	2.03278	0.00986462	0.0312803	lncRNA	ENSG00000285796	Up
ENSG00000130943.7	1.13028	0.171495	0.00989368	0.0313534	protein_coding	PKDREJ	Up
ENSG00000286835.1	1.06998	0.959838	0.00992502	0.0314463	lncRNA	ENSG00000286835	Up
ENSG00000260589.1	0.708824	1.67525	0.00992957	0.0314491	lncRNA	STAM-DT	Up
ENSG00000150773.12	0.625628	2.32088	0.0099375	0.0314667	protein_coding	PIH1D2	Up
ENSG00000232860.9	1.02818	0.838617	0.00996275	0.0315403	lncRNA	SMG7-AS1	Up
ENSG00000104267.10	-1.47883	8.6403	5.73304e-74	2.48702e-71	protein_coding	CA2	Down
ENSG00000184351.8	-2.45368	4.66698	2.50389e-68	1.00265e-65	protein_coding	KRTAP19-1	Down
ENSG00000104722.14	-1.80158	6.11392	1.82687e-67	6.95858e-65	protein_coding	NEFM	Down
ENSG00000133124.12	-1.3852	10.4483	2.74161e-63	9.30777e-61	protein_coding	IRS4	Down
ENSG00000168209.6	-1.80586	6.30761	1.77721e-62	5.78223e-60	protein_coding	DDIT4	Down
ENSG00000178573.7	-1.61586	5.73473	1.45397e-54	4.54134e-52	protein_coding	MAF	Down
ENSG00000253161.6	-2.37772	3.75859	1.78065e-51	5.14971e-49	lncRNA	LINC01605	Down
ENSG00000167700.9	-1.24764	6.69525	2.58537e-48	6.96134e-46	protein_coding	MFSD3	Down
ENSG00000196557.13	-1.55174	5.64288	8.994e-45	2.30261e-42	protein_coding	CACNA1H	Down
ENSG00000183779.7	-1.16981	8.37737	5.94689e-38	1.30806e-35	protein_coding	ZNF703	Down
ENSG00000069188.17	-1.44221	4.58932	1.3708e-36	2.93257e-34	protein_coding	SDK2	Down
ENSG00000253123.4	-2.42355	3.54028	1.19149e-34	2.38558e-32	lncRNA	ENSG00000253123	Down
ENSG00000179981.11	-1.34964	5.58467	1.39774e-33	2.7631e-31	protein_coding	TSHZ1	Down
ENSG00000126016.17	-1.10783	8.79011	2.61077e-33	4.97224e-31	protein_coding	AMOT	Down
ENSG00000074181.9	-1.15004	6.81558	1.83329e-32	3.29086e-30	protein_coding	NOTCH3	Down
ENSG00000253414.3	-2.40714	3.03591	4.42034e-32	7.75646e-30	lncRNA	LINC01605	Down
ENSG00000197444.10	-1.16232	5.10848	1.97432e-31	3.42589e-29	protein_coding	OGDHL	Down
ENSG00000165905.18	-1.4526	4.51097	3.14993e-31	5.40576e-29	protein_coding	LARGE2	Down
ENSG00000157514.18	-0.937825	7.6115	1.25452e-30	2.10665e-28	protein_coding	TSC22D3	Down
ENSG00000103253.19	-1.19151	5.03761	2.0544e-30	3.41314e-28	protein_coding	HAGHL	Down
ENSG00000141756.19	-0.911144	8.08994	2.45787e-30	3.99839e-28	protein_coding	FKBP10	Down
ENSG00000168268.11	-0.963253	7.85866	2.50066e-30	4.02606e-28	protein_coding	NT5DC2	Down
ENSG00000019549.13	-1.17527	5.02638	3.14743e-30	4.98561e-28	protein_coding	SNAI2	Down
ENSG00000129951.19	-1.28869	4.83005	3.22605e-30	5.03813e-28	protein_coding	PLPPR3	Down
ENSG00000007264.15	-1.04188	5.66481	5.63088e-30	8.70668e-28	protein_coding	MATK	Down
ENSG00000168672.4	-0.937474	7.03925	6.2681e-30	9.59695e-28	protein_coding	LRATD2	Down
ENSG00000237149.5	-1.09572	5.50613	2.93811e-29	4.32872e-27	lncRNA	ZNF503-AS2	Down
ENSG00000277586.4	-1.07017	6.06366	6.72726e-29	9.6385e-27	protein_coding	NEFL	Down
ENSG00000011028.14	-1.02188	5.68423	5.72662e-28	8.13023e-26	protein_coding	MRC2	Down
ENSG00000119138.5	-1.00886	5.77758	6.00437e-28	8.44777e-26	protein_coding	KLF9	Down
ENSG00000108479.13	-1.01756	6.22196	7.50078e-28	1.03663e-25	protein_coding	GALK1	Down
ENSG00000165323.16	-1.47009	3.96861	1.87271e-27	2.56327e-25	protein_coding	FAT3	Down
ENSG00000165655.17	-0.872264	8.23923	1.15858e-26	1.52046e-24	protein_coding	ZNF503	Down
ENSG00000210196.2	-1.12306	6.08734	5.1344e-26	6.3638e-24	Mt_tRNA	MT-TP	Down
ENSG00000149499.12	-1.13566	4.98932	7.66404e-26	9.27824e-24	protein_coding	EML3	Down
ENSG00000203685.11	-1.76934	3.59874	1.34662e-25	1.61771e-23	protein_coding	STUM	Down
ENSG00000111432.5	-2.22197	2.90015	1.84579e-25	2.16146e-23	protein_coding	FZD10	Down
ENSG00000136378.15	-1.38704	4.19987	3.36436e-25	3.89194e-23	protein_coding	ADAMTS7	Down
ENSG00000154734.16	-1.02734	7.01821	7.78618e-25	8.87568e-23	protein_coding	ADAMTS1	Down
ENSG00000075618.18	-0.944028	7.0666	1.93052e-24	2.13822e-22	protein_coding	FSCN1	Down
ENSG00000142798.20	-1.39363	4.19939	1.97675e-24	2.17401e-22	protein_coding	HSPG2	Down
ENSG00000151914.22	-0.892991	6.87706	2.25325e-24	2.46077e-22	protein_coding	DST	Down
ENSG00000164062.13	-0.832963	6.62857	3.03629e-24	3.27019e-22	protein_coding	APEH	Down
ENSG00000104368.19	-1.03409	4.93908	3.62512e-24	3.87764e-22	protein_coding	PLAT	Down
ENSG00000075043.20	-1.07171	5.28384	4.12522e-24	4.38256e-22	protein_coding	KCNQ2	Down
ENSG00000164683.18	-0.815669	7.25943	4.46255e-24	4.70889e-22	protein_coding	HEY1	Down
ENSG00000089351.15	-0.929209	5.95081	4.74195e-24	4.97013e-22	protein_coding	GRAMD1A	Down
ENSG00000142102.16	-0.959219	5.81839	8.32053e-24	8.43777e-22	protein_coding	PGGHG	Down
ENSG00000038427.16	-1.03584	6.15004	9.50909e-24	9.58087e-22	protein_coding	VCAN	Down
ENSG00000167965.18	-0.852832	6.05492	1.73922e-23	1.72196e-21	protein_coding	MLST8	Down
ENSG00000105376.5	-0.975307	5.2057	2.73627e-23	2.65418e-21	protein_coding	ICAM5	Down
ENSG00000100979.15	-1.05624	4.72343	4.24457e-23	4.09182e-21	protein_coding	PLTP	Down
ENSG00000100167.21	-0.999962	5.20331	5.34159e-23	5.11777e-21	protein_coding	SEPTIN3	Down
ENSG00000198931.11	-0.802808	7.27501	5.73551e-23	5.46167e-21	protein_coding	APRT	Down
ENSG00000171298.13	-0.822148	6.78648	7.69023e-23	7.23484e-21	protein_coding	GAA	Down
ENSG00000124762.14	-0.822222	6.29938	1.28182e-22	1.18451e-20	protein_coding	CDKN1A	Down
ENSG00000071246.11	-0.995156	5.25144	1.52996e-22	1.39727e-20	protein_coding	VASH1	Down
ENSG00000157927.17	-1.22986	4.56839	3.18446e-22	2.89138e-20	protein_coding	RADIL	Down
ENSG00000161513.12	-0.98189	6.14116	6.37594e-22	5.72259e-20	protein_coding	FDXR	Down
ENSG00000078549.15	-1.38005	3.67074	8.14406e-22	7.26776e-20	protein_coding	ADCYAP1R1	Down
ENSG00000145147.20	-0.752905	8.84132	1.30613e-21	1.14595e-19	protein_coding	SLIT2	Down
ENSG00000121753.13	-0.868823	5.98187	3.34154e-21	2.91536e-19	protein_coding	ADGRB2	Down
ENSG00000180447.7	-0.886753	6.3766	4.89618e-21	4.20129e-19	protein_coding	GAS1	Down
ENSG00000105255.11	-1.01747	5.30045	1.02218e-20	8.67575e-19	protein_coding	FSD1	Down
ENSG00000160867.15	-1.00178	5.19937	1.24502e-20	1.04535e-18	protein_coding	FGFR4	Down
ENSG00000133863.9	-0.873646	5.54531	1.80136e-20	1.48062e-18	protein_coding	TEX15	Down
ENSG00000159335.18	-0.775788	6.77934	1.90464e-20	1.55732e-18	protein_coding	PTMS	Down
ENSG00000141569.12	-0.760913	6.7517	2.09032e-20	1.70023e-18	protein_coding	TRIM65	Down
ENSG00000182979.18	-0.804682	7.03777	2.49722e-20	2.01026e-18	protein_coding	MTA1	Down
ENSG00000196739.15	-0.924881	5.5005	4.41918e-20	3.52114e-18	protein_coding	COL27A1	Down
ENSG00000107331.18	-0.795422	5.99218	1.15197e-19	8.95044e-18	protein_coding	ABCA2	Down
ENSG00000175745.14	-0.743886	6.84813	1.20686e-19	9.3305e-18	protein_coding	NR2F1	Down
ENSG00000171119.3	-1.59859	3.43284	1.31667e-19	1.01293e-17	protein_coding	NRTN	Down
ENSG00000276644.5	-0.86472	5.55704	1.47231e-19	1.12711e-17	protein_coding	DACH1	Down
ENSG00000155229.21	-0.812146	6.36746	1.55141e-19	1.18187e-17	protein_coding	MMS19	Down
ENSG00000261236.8	-0.734803	7.88275	1.70546e-19	1.29292e-17	protein_coding	BOP1	Down
ENSG00000105655.19	-0.750008	7.23442	1.77579e-19	1.33974e-17	protein_coding	ISYNA1	Down
ENSG00000103507.14	-0.86687	5.97468	1.9785e-19	1.47838e-17	protein_coding	BCKDK	Down
ENSG00000086506.3	-1.531	3.48425	2.13537e-19	1.58048e-17	protein_coding	HBQ1	Down
ENSG00000143847.16	-1.11533	4.15817	2.41516e-19	1.77913e-17	protein_coding	PPFIA4	Down
ENSG00000229807.13	-0.940822	10.9037	2.50054e-19	1.82481e-17	lncRNA	XIST	Down
ENSG00000164076.17	-1.20256	4.96247	3.40764e-19	2.46376e-17	protein_coding	CAMKV	Down
ENSG00000064545.15	-0.782706	6.05183	4.44141e-19	3.18172e-17	protein_coding	TMEM161A	Down
ENSG00000142949.17	-0.788216	7.80162	4.81968e-19	3.43694e-17	protein_coding	PTPRF	Down
ENSG00000021645.20	-1.25335	3.75888	6.1371e-19	4.2979e-17	protein_coding	NRXN3	Down
ENSG00000189410.12	-1.06416	4.23348	6.47477e-19	4.51413e-17	protein_coding	SH2D5	Down
ENSG00000043355.12	-0.756996	7.05929	1.43743e-18	9.84579e-17	protein_coding	ZIC2	Down
ENSG00000131899.12	-0.745725	6.44807	1.56846e-18	1.06963e-16	protein_coding	LLGL1	Down
ENSG00000119514.7	-1.33891	3.39102	1.71646e-18	1.16043e-16	protein_coding	GALNT12	Down
ENSG00000186994.12	-1.3026	3.58581	1.9139e-18	1.28281e-16	protein_coding	KANK3	Down
ENSG00000164638.11	-1.03037	4.39983	2.39946e-18	1.58781e-16	protein_coding	SLC29A4	Down
ENSG00000107719.9	-0.822487	5.59325	2.44123e-18	1.60864e-16	protein_coding	PALD1	Down
ENSG00000165644.11	-0.87688	6.06042	2.94765e-18	1.91806e-16	protein_coding	COMTD1	Down
ENSG00000178802.18	-0.704705	6.80339	4.29116e-18	2.78071e-16	protein_coding	MPI	Down
ENSG00000060656.20	-0.771615	6.79072	4.48098e-18	2.89171e-16	protein_coding	PTPRU	Down
ENSG00000184486.10	-0.835829	5.49994	4.94001e-18	3.17482e-16	protein_coding	POU3F2	Down
ENSG00000176022.7	-0.778886	6.02307	7.81264e-18	4.95975e-16	protein_coding	B3GALT6	Down
ENSG00000117245.13	-1.0682	4.15943	8.56351e-18	5.41442e-16	protein_coding	KIF17	Down
ENSG00000065054.14	-0.945625	5.09405	8.88498e-18	5.59503e-16	protein_coding	SLC9A3R2	Down
ENSG00000096433.11	-0.994062	5.37105	9.31821e-18	5.84428e-16	protein_coding	ITPR3	Down
ENSG00000101849.18	-0.753835	5.98157	1.0176e-17	6.35674e-16	protein_coding	TBL1X	Down
ENSG00000106976.21	-0.899195	6.07031	1.20129e-17	7.41522e-16	protein_coding	DNM1	Down
ENSG00000253746.1	-2.33603	1.98348	2.23083e-17	1.36404e-15	lncRNA	ENSG00000253746	Down
ENSG00000070886.12	-1.39837	3.345	3.15147e-17	1.88569e-15	protein_coding	EPHA8	Down
ENSG00000183010.17	-0.73256	6.91307	6.1065e-17	3.58516e-15	protein_coding	PYCR1	Down
ENSG00000110881.12	-0.793606	5.65104	6.3302e-17	3.70257e-15	protein_coding	ASIC1	Down
ENSG00000163597.16	-0.7208	6.64436	6.50041e-17	3.78795e-15	lncRNA	SNHG16	Down
ENSG00000172053.18	-0.69099	7.36827	9.27869e-17	5.36686e-15	protein_coding	QARS1	Down
ENSG00000149212.12	-0.754472	6.21144	9.43225e-17	5.43555e-15	protein_coding	SESN3	Down
ENSG00000131242.18	-0.846277	5.28088	1.14e-16	6.52139e-15	protein_coding	RAB11FIP4	Down
ENSG00000088305.18	-0.767181	5.84524	1.6068e-16	9.02642e-15	protein_coding	DNMT3B	Down
ENSG00000250479.9	-0.731629	6.34659	1.65227e-16	9.24855e-15	protein_coding	CHCHD10	Down
ENSG00000167123.20	-0.800174	5.9188	2.37885e-16	1.3268e-14	protein_coding	CERCAM	Down
ENSG00000101400.6	-0.829967	5.20454	2.80913e-16	1.56121e-14	protein_coding	SNTA1	Down
ENSG00000149823.9	-0.70393	5.99261	3.27008e-16	1.7982e-14	protein_coding	VPS51	Down
ENSG00000135439.12	-1.37494	3.40428	5.67073e-16	3.0965e-14	protein_coding	AGAP2	Down
ENSG00000196711.9	-1.3524	3.31736	6.42743e-16	3.48532e-14	protein_coding	ALKAL1	Down
ENSG00000160796.18	-0.792831	6.51978	7.57112e-16	4.09129e-14	protein_coding	NBEAL2	Down
ENSG00000161179.14	-0.691019	7.26664	8.36307e-16	4.47281e-14	protein_coding	YDJC	Down
ENSG00000132386.11	-0.738219	6.14482	1.42036e-15	7.39393e-14	protein_coding	SERPINF1	Down
ENSG00000144596.13	-1.34838	3.13458	1.4341e-15	7.44065e-14	protein_coding	GRIP2	Down
ENSG00000129675.16	-0.891586	4.6702	1.51578e-15	7.83839e-14	protein_coding	ARHGEF6	Down
ENSG00000103202.13	-0.645756	7.78597	1.58417e-15	8.165e-14	protein_coding	NME4	Down
ENSG00000177030.19	-0.667459	6.57432	2.07365e-15	1.06527e-13	protein_coding	DEAF1	Down
ENSG00000149476.16	-0.831323	5.29356	2.18811e-15	1.12038e-13	protein_coding	TKFC	Down
ENSG00000165238.17	-0.914266	5.77477	2.96214e-15	1.51176e-13	protein_coding	WNK2	Down
ENSG00000166292.12	-1.7198	2.22472	3.21999e-15	1.63268e-13	protein_coding	TMEM100	Down
ENSG00000188176.12	-1.66605	2.65678	3.26466e-15	1.64997e-13	protein_coding	SMTNL2	Down
ENSG00000160767.22	-0.752766	5.96012	3.40678e-15	1.71625e-13	protein_coding	FAM189B	Down
ENSG00000072310.18	-0.733763	5.76746	3.78416e-15	1.90023e-13	protein_coding	SREBF1	Down
ENSG00000228594.4	-1.04377	4.52733	3.94592e-15	1.97511e-13	protein_coding	FNDC10	Down
ENSG00000186897.5	-1.13754	3.67304	4.99325e-15	2.48343e-13	protein_coding	C1QL4	Down
ENSG00000140854.13	-0.758452	5.63859	5.75364e-15	2.8382e-13	protein_coding	KATNB1	Down
ENSG00000124006.15	-0.639865	7.20925	5.7611e-15	2.8382e-13	protein_coding	OBSL1	Down
ENSG00000169710.9	-0.823448	9.54977	5.84342e-15	2.86971e-13	protein_coding	FASN	Down
ENSG00000153395.10	-0.707741	5.98215	6.09052e-15	2.98168e-13	protein_coding	LPCAT1	Down
ENSG00000159399.10	-0.696636	5.98813	7.42844e-15	3.61402e-13	protein_coding	HK2	Down
ENSG00000105426.18	-0.699034	6.87856	8.6774e-15	4.20854e-13	protein_coding	PTPRS	Down
ENSG00000143858.12	-1.69729	2.32227	1.05191e-14	5.07029e-13	protein_coding	SYT2	Down
ENSG00000166165.14	-0.628916	9.97312	1.13043e-14	5.41529e-13	protein_coding	CKB	Down
ENSG00000124766.7	-0.628036	7.71687	1.18409e-14	5.65503e-13	protein_coding	SOX4	Down
ENSG00000160211.19	-0.765478	5.73231	1.25895e-14	5.99423e-13	protein_coding	G6PD	Down
ENSG00000196562.15	-0.79945	5.1048	1.66028e-14	7.85713e-13	protein_coding	SULF2	Down
ENSG00000005448.17	-0.815933	5.01723	1.73111e-14	8.16758e-13	protein_coding	WDR54	Down
ENSG00000091136.15	-0.687646	6.2623	2.07934e-14	9.75167e-13	protein_coding	LAMB1	Down
ENSG00000123384.14	-0.845277	6.6251	2.24183e-14	1.04822e-12	protein_coding	LRP1	Down
ENSG00000188883.5	-0.938463	4.90098	2.92982e-14	1.36176e-12	protein_coding	KLRG2	Down
ENSG00000156925.12	-0.817112	4.94104	2.99996e-14	1.38611e-12	protein_coding	ZIC3	Down
ENSG00000165716.11	-0.705202	5.98381	3.17016e-14	1.46042e-12	protein_coding	DIPK1B	Down
ENSG00000175567.11	-0.724858	5.51581	3.24226e-14	1.48925e-12	protein_coding	UCP2	Down
ENSG00000133243.10	-0.649462	6.61044	3.55712e-14	1.61958e-12	protein_coding	BTBD2	Down
ENSG00000180011.7	-0.693607	5.55082	3.61216e-14	1.63986e-12	protein_coding	ZADH2	Down
ENSG00000173457.11	-0.622384	7.5293	4.11694e-14	1.85821e-12	protein_coding	PPP1R14B	Down
ENSG00000196950.14	-0.706158	7.46492	4.14856e-14	1.86709e-12	protein_coding	SLC39A10	Down
ENSG00000127586.17	-0.608058	6.95703	4.29463e-14	1.92728e-12	protein_coding	CHTF18	Down
ENSG00000165097.16	-0.687509	5.56326	4.904e-14	2.18817e-12	protein_coding	KDM1B	Down
ENSG00000204394.13	-0.675203	7.03848	5.01905e-14	2.23312e-12	protein_coding	VARS1	Down
ENSG00000176454.15	-0.889405	4.42828	5.05091e-14	2.24091e-12	protein_coding	LPCAT4	Down
ENSG00000160161.9	-0.777535	4.90525	5.75537e-14	2.53903e-12	protein_coding	CILP2	Down
ENSG00000174705.13	-0.792794	5.74866	5.85299e-14	2.57482e-12	protein_coding	SH3PXD2B	Down
ENSG00000174498.14	-1.04088	3.94398	7.47389e-14	3.24222e-12	protein_coding	IGDCC3	Down
ENSG00000198353.8	-0.783056	5.13412	8.2869e-14	3.57504e-12	protein_coding	HOXC4	Down
ENSG00000173868.12	-1.6174	2.56828	8.7836e-14	3.7685e-12	protein_coding	PHOSPHO1	Down
ENSG00000127946.17	-0.741168	5.85338	9.02311e-14	3.85011e-12	protein_coding	HIP1	Down
ENSG00000142173.16	-0.649034	6.39423	1.07958e-13	4.55669e-12	protein_coding	COL6A2	Down
ENSG00000130270.16	-1.91592	2.07673	1.29816e-13	5.43523e-12	protein_coding	ATP8B3	Down
ENSG00000105640.13	-0.610568	9.64416	1.34603e-13	5.6056e-12	protein_coding	RPL18A	Down
ENSG00000050555.19	-1.07305	3.75424	1.39092e-13	5.77711e-12	protein_coding	LAMC3	Down
ENSG00000154930.15	-0.734356	5.03361	1.5145e-13	6.27373e-12	protein_coding	ACSS1	Down
ENSG00000124920.14	-0.909393	4.23249	1.588e-13	6.5608e-12	protein_coding	MYRF	Down
ENSG00000182199.11	-0.585715	7.29447	1.69783e-13	6.97761e-12	protein_coding	SHMT2	Down
ENSG00000128309.17	-0.597595	6.79729	1.79181e-13	7.34452e-12	protein_coding	MPST	Down
ENSG00000102996.5	-0.999865	3.82872	2.35693e-13	9.56057e-12	protein_coding	MMP15	Down
ENSG00000185000.12	-0.79469	4.7006	2.62331e-13	1.05047e-11	protein_coding	DGAT1	Down
ENSG00000037280.16	-0.635311	6.21607	2.89377e-13	1.15373e-11	protein_coding	FLT4	Down
ENSG00000130529.16	-1.10131	4.44498	2.89597e-13	1.15373e-11	protein_coding	TRPM4	Down
ENSG00000065268.11	-0.590498	6.53146	3.41026e-13	1.35173e-11	protein_coding	WDR18	Down
ENSG00000164362.21	-1.20173	3.52739	3.48153e-13	1.37648e-11	protein_coding	TERT	Down
ENSG00000140090.18	-1.59614	2.24687	3.61597e-13	1.42602e-11	protein_coding	SLC24A4	Down
ENSG00000188290.11	-0.705831	8.12335	4.16996e-13	1.63286e-11	protein_coding	HES4	Down
ENSG00000244486.9	-0.655726	5.87644	4.18227e-13	1.63286e-11	protein_coding	SCARF2	Down
ENSG00000001617.12	-0.835987	4.56422	4.76652e-13	1.85633e-11	protein_coding	SEMA3F	Down
ENSG00000243449.8	-0.937842	5.59496	5.2649e-13	2.03017e-11	protein_coding	C4orf48	Down
ENSG00000148334.16	-0.640846	6.25052	5.96308e-13	2.29373e-11	protein_coding	PTGES2	Down
ENSG00000130707.18	-0.750628	5.03633	6.31555e-13	2.42334e-11	protein_coding	ASS1	Down
ENSG00000106628.12	-0.593197	6.86423	6.76385e-13	2.58266e-11	protein_coding	POLD2	Down
ENSG00000147180.17	-0.707572	7.05133	6.81344e-13	2.59526e-11	protein_coding	ZNF711	Down
ENSG00000108830.10	-0.780118	5.49957	7.49804e-13	2.84216e-11	protein_coding	RND2	Down
ENSG00000004399.13	-0.859145	5.07267	7.87078e-13	2.97622e-11	protein_coding	PLXND1	Down
ENSG00000140263.15	-0.639342	5.86134	8.58664e-13	3.2235e-11	protein_coding	SORD	Down
ENSG00000188130.14	-0.594616	6.30972	9.13568e-13	3.42139e-11	protein_coding	MAPK12	Down
ENSG00000239672.8	-0.848366	6.79987	9.92071e-13	3.7065e-11	protein_coding	NME1	Down
ENSG00000179965.12	-0.711947	5.46362	1.00906e-12	3.76098e-11	protein_coding	ZNF771	Down
ENSG00000087245.13	-1.26895	3.26128	1.05374e-12	3.91816e-11	protein_coding	MMP2	Down
ENSG00000104313.20	-1.11681	3.50337	1.06352e-12	3.94515e-11	protein_coding	EYA1	Down
ENSG00000110090.13	-0.726174	5.60145	1.10857e-12	4.1025e-11	protein_coding	CPT1A	Down
ENSG00000188157.15	-0.64242	7.13558	1.13682e-12	4.19711e-11	protein_coding	AGRN	Down
ENSG00000182272.12	-0.733945	5.54916	1.15616e-12	4.25844e-11	protein_coding	B4GALNT4	Down
ENSG00000161681.17	-1.26247	3.07331	1.18153e-12	4.34162e-11	protein_coding	SHANK1	Down
ENSG00000064932.16	-0.701143	5.46167	1.19935e-12	4.39677e-11	protein_coding	SBNO2	Down
ENSG00000005513.10	-1.01797	3.92976	1.31202e-12	4.79855e-11	protein_coding	SOX8	Down
ENSG00000129219.14	-0.800035	4.80031	1.31724e-12	4.80639e-11	protein_coding	PLD2	Down
ENSG00000103187.8	-0.642603	6.33721	1.4881e-12	5.39202e-11	protein_coding	COTL1	Down
ENSG00000136997.21	-0.670529	6.13505	1.58387e-12	5.71254e-11	protein_coding	MYC	Down
ENSG00000101871.17	-0.625155	6.43465	1.73087e-12	6.21402e-11	protein_coding	MID1	Down
ENSG00000142327.13	-0.786701	4.68123	2.08122e-12	7.40374e-11	protein_coding	RNPEPL1	Down
ENSG00000157570.12	-0.96185	4.02728	2.10118e-12	7.45775e-11	protein_coding	TSPAN18	Down
ENSG00000182175.15	-0.914024	4.27995	2.23577e-12	7.91746e-11	protein_coding	RGMA	Down
ENSG00000173821.20	-0.731263	6.226	2.3087e-12	8.15725e-11	protein_coding	RNF213	Down
ENSG00000197558.13	-1.53948	2.56565	2.34961e-12	8.28304e-11	transcribed_unitary_pseudogene	SSPOP	Down
ENSG00000088836.14	-0.882857	4.19628	2.71949e-12	9.52249e-11	protein_coding	SLC4A11	Down
ENSG00000144355.15	-0.706716	4.98798	2.99127e-12	1.04042e-10	protein_coding	DLX1	Down
ENSG00000106688.12	-1.38418	3.30876	3.06886e-12	1.06404e-10	protein_coding	SLC1A1	Down
ENSG00000163932.15	-0.704923	5.32938	3.15485e-12	1.08762e-10	protein_coding	PRKCD	Down
ENSG00000176155.20	-0.600189	6.00396	3.19911e-12	1.10045e-10	protein_coding	CCDC57	Down
ENSG00000184465.16	-0.77268	4.76649	3.54529e-12	1.21418e-10	protein_coding	WDR27	Down
ENSG00000026559.14	-0.834789	4.2188	3.57407e-12	1.2187e-10	protein_coding	KCNG1	Down
ENSG00000197226.13	-0.59096	6.71827	3.96848e-12	1.34147e-10	protein_coding	TBC1D9B	Down
ENSG00000100292.18	-0.652592	5.69998	4.33775e-12	1.45683e-10	protein_coding	HMOX1	Down
ENSG00000178531.6	-0.661437	5.19271	4.43312e-12	1.48567e-10	protein_coding	CTXN1	Down
ENSG00000010256.11	-0.584546	8.33968	4.60925e-12	1.54138e-10	protein_coding	UQCRC1	Down
ENSG00000077943.8	-0.816564	4.54703	4.62873e-12	1.54459e-10	protein_coding	ITGA8	Down
ENSG00000113196.3	-0.881201	3.99507	4.67331e-12	1.55614e-10	protein_coding	HAND1	Down
ENSG00000198899.2	-0.587589	10.6237	5.14035e-12	1.70802e-10	protein_coding	MT-ATP6	Down
ENSG00000130829.18	-0.600823	6.22039	5.30249e-12	1.75815e-10	protein_coding	DUSP9	Down
ENSG00000073350.14	-0.691173	5.11526	5.98621e-12	1.98065e-10	protein_coding	LLGL2	Down
ENSG00000167971.16	-0.791961	4.71066	6.09707e-12	2.01306e-10	protein_coding	CASKIN1	Down
ENSG00000130751.10	-0.703915	5.21425	6.14469e-12	2.02451e-10	protein_coding	NPAS1	Down
ENSG00000171608.17	-1.00481	3.6818	6.22334e-12	2.04181e-10	protein_coding	PIK3CD	Down
ENSG00000135679.27	-0.582132	7.27571	6.51753e-12	2.13228e-10	protein_coding	MDM2	Down
ENSG00000056998.20	-0.815175	4.72051	6.54306e-12	2.13326e-10	protein_coding	GYG2	Down
ENSG00000198712.1	-0.58316	11.8426	6.72486e-12	2.18796e-10	protein_coding	MT-CO2	Down
ENSG00000122756.15	-1.15375	3.0134	7.38878e-12	2.39897e-10	protein_coding	CNTFR	Down
ENSG00000128268.12	-0.716921	4.99147	7.6593e-12	2.48165e-10	protein_coding	MGAT3	Down
ENSG00000072071.17	-0.713896	5.46095	7.76547e-12	2.51084e-10	protein_coding	ADGRL1	Down
ENSG00000112667.13	-0.606098	6.90896	7.92814e-12	2.55286e-10	protein_coding	DNPH1	Down
ENSG00000137700.18	-1.04341	3.62131	8.09155e-12	2.60012e-10	protein_coding	SLC37A4	Down
ENSG00000064687.13	-0.650494	5.55584	8.36986e-12	2.67305e-10	protein_coding	ABCA7	Down
ENSG00000237289.10	-0.894572	4.09679	8.84769e-12	2.81414e-10	protein_coding	CKMT1B	Down
ENSG00000135740.17	-0.97924	3.80665	9.0191e-12	2.86283e-10	protein_coding	SLC9A5	Down
ENSG00000115457.10	-0.594578	6.67913	9.66686e-12	3.05602e-10	protein_coding	IGFBP2	Down
ENSG00000147403.18	-0.600123	10.5594	1.0218e-11	3.22374e-10	protein_coding	RPL10	Down
ENSG00000127585.12	-1.11374	3.22444	1.03515e-11	3.25926e-10	protein_coding	FBXL16	Down
ENSG00000136002.20	-0.777763	4.83059	1.1094e-11	3.47902e-10	protein_coding	ARHGEF4	Down
ENSG00000101493.11	-0.694946	5.04723	1.15465e-11	3.59922e-10	protein_coding	ZNF516	Down
ENSG00000185989.11	-1.28833	2.72822	1.39422e-11	4.32014e-10	protein_coding	RASA3	Down
ENSG00000197467.17	-1.3046	2.62833	1.48924e-11	4.59633e-10	protein_coding	COL13A1	Down
ENSG00000073670.14	-0.610347	5.61792	1.50993e-11	4.65101e-10	protein_coding	ADAM11	Down
ENSG00000278259.5	-0.640584	5.2443	1.54178e-11	4.73976e-10	protein_coding	MYO19	Down
ENSG00000110237.5	-0.848196	4.33946	1.71223e-11	5.20231e-10	protein_coding	ARHGEF17	Down
ENSG00000184226.15	-0.593617	6.17878	1.79869e-11	5.44382e-10	protein_coding	PCDH9	Down
ENSG00000174672.16	-0.61032	5.62449	1.94683e-11	5.85344e-10	protein_coding	BRSK2	Down
ENSG00000235173.7	-0.666334	5.32675	1.94902e-11	5.85344e-10	protein_coding	HGH1	Down
ENSG00000099624.8	-0.585957	6.68873	1.98379e-11	5.94641e-10	protein_coding	ATP5F1D	Down
ENSG00000223572.10	-1.08799	3.56152	2.20065e-11	6.55362e-10	protein_coding	CKMT1A	Down
ENSG00000167641.11	-0.905509	4.3732	2.20314e-11	6.55362e-10	protein_coding	PPP1R14A	Down
ENSG00000126602.11	-0.597468	6.82727	2.22246e-11	6.59852e-10	protein_coding	TRAP1	Down
ENSG00000165912.16	-0.698343	4.88828	2.23725e-11	6.61972e-10	protein_coding	PACSIN3	Down
ENSG00000081181.8	-0.936942	3.90895	2.23808e-11	6.61972e-10	protein_coding	ARG2	Down
ENSG00000168918.14	-2.10557	1.46107	2.36336e-11	6.96388e-10	protein_coding	INPP5D	Down
ENSG00000128011.5	-0.66253	5.20219	2.42542e-11	7.10653e-10	protein_coding	LRFN1	Down
ENSG00000213465.8	-0.888414	4.75673	2.63926e-11	7.67547e-10	protein_coding	ARL2	Down
ENSG00000145703.17	-0.6198	5.3877	2.6956e-11	7.82477e-10	protein_coding	IQGAP2	Down
ENSG00000168702.18	-1.14174	3.04063	2.75823e-11	7.99171e-10	protein_coding	LRP1B	Down
ENSG00000155792.10	-1.50195	2.1764	3.3994e-11	9.77688e-10	protein_coding	DEPTOR	Down
ENSG00000160233.8	-0.934005	4.09372	3.45824e-11	9.92782e-10	protein_coding	LRRC3	Down
ENSG00000172889.16	-0.793087	5.42535	3.49334e-11	1.00102e-09	protein_coding	EGFL7	Down
ENSG00000161618.10	-0.704971	4.86635	3.71297e-11	1.062e-09	protein_coding	ALDH16A1	Down
ENSG00000144857.15	-0.915141	3.80041	3.85583e-11	1.10085e-09	protein_coding	BOC	Down
ENSG00000160200.18	-0.691412	5.44695	3.97997e-11	1.13422e-09	protein_coding	CBS	Down
ENSG00000100139.14	-0.593832	6.57936	4.11276e-11	1.1678e-09	protein_coding	MICALL1	Down
ENSG00000171551.12	-0.835539	4.05615	4.2703e-11	1.21033e-09	protein_coding	ECEL1	Down
ENSG00000067829.20	-0.587394	5.81234	4.28349e-11	1.21187e-09	protein_coding	IDH3G	Down
ENSG00000125845.7	-1.04225	3.31544	4.34272e-11	1.22641e-09	protein_coding	BMP2	Down
ENSG00000154310.17	-0.721821	5.47918	4.44461e-11	1.25161e-09	protein_coding	TNIK	Down
ENSG00000170961.7	-2.06926	1.55842	5.09155e-11	1.42245e-09	protein_coding	HAS2	Down
ENSG00000116711.10	-0.62815	5.39345	5.27207e-11	1.47025e-09	protein_coding	PLA2G4A	Down
ENSG00000172819.17	-0.767468	4.36522	5.45882e-11	1.51962e-09	protein_coding	RARG	Down
ENSG00000136111.14	-0.615937	6.62267	5.7536e-11	1.59882e-09	protein_coding	TBC1D4	Down
ENSG00000117266.16	-0.878605	4.10504	5.79447e-11	1.60732e-09	protein_coding	CDK18	Down
ENSG00000133315.12	-0.665487	5.7116	5.85323e-11	1.62074e-09	protein_coding	MACROD1	Down
ENSG00000168528.12	-0.807845	4.50929	6.27235e-11	1.72761e-09	protein_coding	SERINC2	Down
ENSG00000131668.14	-0.793831	4.25137	6.29891e-11	1.73187e-09	protein_coding	BARX1	Down
ENSG00000119522.17	-0.789698	4.27123	6.51253e-11	1.78119e-09	protein_coding	DENND1A	Down
ENSG00000099904.16	-0.586459	6.19267	6.54967e-11	1.78822e-09	protein_coding	ZDHHC8	Down
ENSG00000130702.15	-0.663332	6.71693	7.41391e-11	2.01265e-09	protein_coding	LAMA5	Down
ENSG00000160323.19	-0.904077	3.91435	7.43612e-11	2.01265e-09	protein_coding	ADAMTS13	Down
ENSG00000105048.18	-0.662612	5.1872	7.47936e-11	2.01736e-09	protein_coding	TNNT1	Down
ENSG00000180739.15	-1.36204	2.69134	8.94951e-11	2.39733e-09	protein_coding	S1PR5	Down
ENSG00000185567.7	-1.17231	3.05975	9.09126e-11	2.43113e-09	protein_coding	AHNAK2	Down
ENSG00000157851.17	-0.642945	5.9464	9.31e-11	2.48537e-09	protein_coding	DPYSL5	Down
ENSG00000143320.9	-0.683986	5.11928	9.59237e-11	2.55203e-09	protein_coding	CRABP2	Down
ENSG00000115255.12	-1.00079	3.40543	1.15572e-10	3.05617e-09	protein_coding	REEP6	Down
ENSG00000176490.5	-0.636562	5.67371	1.15656e-10	3.05617e-09	protein_coding	DIRAS1	Down
ENSG00000130511.16	-0.609668	5.87758	1.16213e-10	3.06572e-09	protein_coding	SSBP4	Down
ENSG00000148400.13	-0.732251	5.24554	1.23283e-10	3.24127e-09	protein_coding	NOTCH1	Down
ENSG00000163638.13	-1.15814	3.48353	1.26172e-10	3.31165e-09	protein_coding	ADAMTS9	Down
ENSG00000106031.9	-0.636647	5.0683	1.28607e-10	3.36989e-09	protein_coding	HOXA13	Down
ENSG00000203485.14	-0.598961	5.99153	1.38712e-10	3.61045e-09	protein_coding	INF2	Down
ENSG00000006016.12	-1.39942	2.54127	1.47227e-10	3.80669e-09	protein_coding	CRLF1	Down
ENSG00000113763.12	-1.97039	1.20232	1.59692e-10	4.11233e-09	protein_coding	UNC5A	Down
ENSG00000181790.12	-1.14513	3.17151	1.59838e-10	4.11233e-09	protein_coding	ADGRB1	Down
ENSG00000128512.24	-0.843467	4.12361	1.61051e-10	4.13673e-09	protein_coding	DOCK4	Down
ENSG00000102393.14	-0.588966	7.11059	1.64984e-10	4.22115e-09	protein_coding	GLA	Down
ENSG00000162105.21	-1.7663	1.78783	1.7527e-10	4.47253e-09	protein_coding	SHANK2	Down
ENSG00000134107.5	-0.772316	4.45307	1.75932e-10	4.48209e-09	protein_coding	BHLHE40	Down
ENSG00000144591.20	-0.642244	5.34341	1.80925e-10	4.58686e-09	protein_coding	GMPPA	Down
ENSG00000135454.14	-0.81799	4.45324	1.97782e-10	4.99798e-09	protein_coding	B4GALNT1	Down
ENSG00000011347.10	-1.3344	3.02015	2.00613e-10	5.06135e-09	protein_coding	SYT7	Down
ENSG00000204237.5	-0.713733	6.55105	2.10719e-10	5.30773e-09	protein_coding	OXLD1	Down
ENSG00000241697.5	-1.50796	2.70213	2.22197e-10	5.58784e-09	protein_coding	TMEFF1	Down
ENSG00000161714.12	-0.718648	5.78195	2.77577e-10	6.91376e-09	protein_coding	PLCD3	Down
ENSG00000134369.16	-0.898096	4.64521	2.88912e-10	7.18462e-09	protein_coding	NAV1	Down
ENSG00000214279.13	-1.07358	3.05744	3.14559e-10	7.79322e-09	protein_coding	SCART1	Down
ENSG00000101445.10	-0.917243	3.52834	3.72532e-10	9.13316e-09	protein_coding	PPP1R16B	Down
ENSG00000215045.9	-1.43109	2.17816	3.83317e-10	9.37985e-09	protein_coding	GRID2IP	Down
ENSG00000128294.16	-0.611071	5.4438	4.05518e-10	9.89528e-09	protein_coding	TPST2	Down
ENSG00000172500.13	-0.659165	5.18649	4.72456e-10	1.14216e-08	protein_coding	FIBP	Down
ENSG00000177728.17	-0.609271	5.86966	5.52888e-10	1.3243e-08	protein_coding	TMEM94	Down
ENSG00000167680.17	-0.713614	4.46115	5.6124e-10	1.34225e-08	protein_coding	SEMA6B	Down
ENSG00000063660.9	-0.618478	5.23831	5.6589e-10	1.3513e-08	protein_coding	GPC1	Down
ENSG00000071575.12	-0.85012	4.18968	5.69844e-10	1.35866e-08	protein_coding	TRIB2	Down
ENSG00000110697.13	-0.634655	5.17326	6.029e-10	1.42659e-08	protein_coding	PITPNM1	Down
ENSG00000137216.19	-0.658964	5.16063	6.15599e-10	1.45443e-08	protein_coding	TMEM63B	Down
ENSG00000114779.20	-0.602866	5.53617	6.1852e-10	1.45714e-08	protein_coding	ABHD14B	Down
ENSG00000084774.14	-0.59347	7.47816	6.18609e-10	1.45714e-08	protein_coding	CAD	Down
ENSG00000112787.14	-0.672997	6.38354	6.83201e-10	1.59724e-08	protein_coding	FBRSL1	Down
ENSG00000168785.8	-0.73033	4.49817	7.52919e-10	1.74975e-08	protein_coding	TSPAN5	Down
ENSG00000160948.14	-0.633235	5.04069	7.73123e-10	1.79137e-08	protein_coding	VPS28	Down
ENSG00000129244.9	-1.04131	3.43821	8.46962e-10	1.94515e-08	protein_coding	ATP1B2	Down
ENSG00000169783.13	-0.684474	4.70246	8.486e-10	1.94605e-08	protein_coding	LINGO1	Down
ENSG00000070371.16	-0.706849	4.7156	8.57134e-10	1.96274e-08	protein_coding	CLTCL1	Down
ENSG00000115844.11	-0.594315	5.61524	9.39504e-10	2.13259e-08	protein_coding	DLX2	Down
ENSG00000186470.14	-0.742128	4.74122	9.47572e-10	2.14778e-08	protein_coding	BTN3A2	Down
ENSG00000214530.10	-0.691203	4.41992	9.52332e-10	2.15138e-08	protein_coding	STARD10	Down
ENSG00000005961.19	-0.894436	3.67195	9.53289e-10	2.15138e-08	protein_coding	ITGA2B	Down
ENSG00000115468.13	-0.715737	4.7122	1.00601e-09	2.26055e-08	protein_coding	EFHD1	Down
ENSG00000179403.12	-0.714462	4.8939	1.0075e-09	2.26064e-08	protein_coding	VWA1	Down
ENSG00000165959.12	-0.867179	3.63843	1.01759e-09	2.28001e-08	protein_coding	CLMN	Down
ENSG00000167619.13	-0.883715	3.70974	1.11798e-09	2.48712e-08	protein_coding	TMEM145	Down
ENSG00000166888.12	-0.683207	5.17417	1.18959e-09	2.6277e-08	protein_coding	STAT6	Down
ENSG00000251322.10	-1.07692	3.49439	1.44781e-09	3.17117e-08	protein_coding	SHANK3	Down
ENSG00000141524.17	-0.857047	4.43418	1.46638e-09	3.20735e-08	protein_coding	TMC6	Down
ENSG00000101000.6	-0.78557	4.39485	1.5327e-09	3.33837e-08	protein_coding	PROCR	Down
ENSG00000160999.11	-1.07814	2.80227	1.68339e-09	3.64626e-08	protein_coding	SH2B2	Down
ENSG00000119547.6	-0.640575	5.49615	1.93522e-09	4.15713e-08	protein_coding	ONECUT2	Down
ENSG00000182240.16	-0.743831	4.42172	2.08712e-09	4.4589e-08	protein_coding	BACE2	Down
ENSG00000087303.19	-0.77594	4.41181	2.14186e-09	4.56337e-08	protein_coding	NID2	Down
ENSG00000129353.15	-0.600714	5.4779	2.16e-09	4.59573e-08	protein_coding	SLC44A2	Down
ENSG00000188897.9	-1.17178	2.70786	2.24893e-09	4.77196e-08	protein_coding	ENSG00000188897	Down
ENSG00000184602.6	-0.600263	5.08596	2.50897e-09	5.30929e-08	protein_coding	SNN	Down
ENSG00000167771.6	-0.941253	3.51066	2.51635e-09	5.31771e-08	protein_coding	RCOR2	Down
ENSG00000144668.12	-1.5967	1.81262	2.52768e-09	5.33442e-08	protein_coding	ITGA9	Down
ENSG00000141933.9	-0.810167	4.14492	2.56885e-09	5.414e-08	protein_coding	TPGS1	Down
ENSG00000074219.14	-0.71716	4.37583	2.59047e-09	5.4522e-08	protein_coding	TEAD2	Down
ENSG00000104823.9	-0.69813	4.37057	2.84783e-09	5.9457e-08	protein_coding	ECH1	Down
ENSG00000213442.5	-1.29635	2.55368	2.89764e-09	6.03366e-08	processed_pseudogene	RPL18AP3	Down
ENSG00000010319.7	-1.16992	2.90195	3.01449e-09	6.21073e-08	protein_coding	SEMA3G	Down
ENSG00000105613.10	-0.747956	4.08541	3.13562e-09	6.44329e-08	protein_coding	MAST1	Down
ENSG00000196839.13	-0.877485	3.90783	3.16029e-09	6.48544e-08	protein_coding	ADA	Down
ENSG00000147804.10	-0.795979	3.95176	3.23396e-09	6.61056e-08	protein_coding	SLC39A4	Down
ENSG00000165282.14	-0.587035	5.14236	3.24192e-09	6.61818e-08	protein_coding	PIGO	Down
ENSG00000072135.13	-0.621622	4.90405	3.26077e-09	6.64797e-08	protein_coding	PTPN18	Down
ENSG00000178752.16	-0.618794	4.82245	3.83119e-09	7.71026e-08	protein_coding	ERFE	Down
ENSG00000176533.13	-0.757281	4.1211	4.34862e-09	8.67337e-08	protein_coding	GNG7	Down
ENSG00000105642.16	-1.12594	2.91855	4.38849e-09	8.73057e-08	protein_coding	KCNN1	Down
ENSG00000226950.8	-0.613166	6.41306	4.68347e-09	9.30556e-08	lncRNA	DANCR	Down
ENSG00000249069.8	-1.31659	2.16416	4.79171e-09	9.47243e-08	lncRNA	LINC01033	Down
ENSG00000125285.6	-0.927359	3.47248	5.06418e-09	9.97318e-08	protein_coding	SOX21	Down
ENSG00000184967.7	-0.593985	5.10585	6.16873e-09	1.20121e-07	protein_coding	NOC4L	Down
ENSG00000173404.5	-1.1681	2.71545	6.50442e-09	1.26343e-07	protein_coding	INSM1	Down
ENSG00000166033.13	-0.809683	4.12532	6.54686e-09	1.27009e-07	protein_coding	HTRA1	Down
ENSG00000137135.18	-0.581356	5.07256	6.61839e-09	1.28079e-07	protein_coding	ARHGEF39	Down
ENSG00000141750.7	-1.29617	2.18791	6.69613e-09	1.29423e-07	protein_coding	STAC2	Down
ENSG00000167733.14	-1.09873	3.22985	7.4052e-09	1.42073e-07	protein_coding	HSD11B1L	Down
ENSG00000184986.11	-0.701207	5.06662	7.73721e-09	1.47716e-07	protein_coding	TMEM121	Down
ENSG00000003249.15	-0.641457	5.22737	7.79607e-09	1.48658e-07	protein_coding	DBNDD1	Down
ENSG00000234965.3	-0.697529	4.21035	8.58394e-09	1.62295e-07	protein_coding	SHISA8	Down
ENSG00000141971.13	-0.602873	5.73222	8.63073e-09	1.62982e-07	protein_coding	MVB12A	Down
ENSG00000183087.15	-0.848992	3.89382	8.67854e-09	1.63687e-07	protein_coding	GAS6	Down
ENSG00000171159.5	-0.591451	5.03844	9.02961e-09	1.69694e-07	protein_coding	BBLN	Down
ENSG00000131459.13	-0.645805	4.5846	9.22206e-09	1.72894e-07	protein_coding	GFPT2	Down
ENSG00000185477.5	-0.818006	4.0683	9.98602e-09	1.85436e-07	protein_coding	GPRIN3	Down
ENSG00000074410.14	-1.15045	2.98319	1.04975e-08	1.94011e-07	protein_coding	CA12	Down
ENSG00000188322.8	-0.671756	4.53847	1.06934e-08	1.97399e-07	protein_coding	SBK1	Down
ENSG00000131653.13	-0.624756	5.83801	1.15574e-08	2.12844e-07	protein_coding	TRAF7	Down
ENSG00000165868.16	-0.590686	5.26208	1.18695e-08	2.18077e-07	protein_coding	HSPA12A	Down
ENSG00000116990.11	-0.940164	3.28298	1.21186e-08	2.22132e-07	protein_coding	MYCL	Down
ENSG00000036448.10	-1.53472	1.98125	1.24319e-08	2.26544e-07	protein_coding	MYOM2	Down
ENSG00000178773.15	-1.08126	3.19217	1.25409e-08	2.28265e-07	protein_coding	CPNE7	Down
ENSG00000249992.2	-1.03373	3.49169	1.30028e-08	2.35573e-07	protein_coding	TMEM158	Down
ENSG00000198598.7	-1.36961	2.52971	1.35975e-08	2.45209e-07	protein_coding	MMP17	Down
ENSG00000087116.16	-0.910698	3.6286	1.39431e-08	2.50863e-07	protein_coding	ADAMTS2	Down
ENSG00000171680.23	-0.693955	4.36015	1.40828e-08	2.52794e-07	protein_coding	PLEKHG5	Down
ENSG00000171517.6	-0.78805	4.26418	1.50193e-08	2.68679e-07	protein_coding	LPAR3	Down
ENSG00000261308.4	-2.69361	0.36701	1.51606e-08	2.70894e-07	protein_coding	FIGNL2	Down
ENSG00000232931.6	-0.762747	3.96659	1.51778e-08	2.70894e-07	lncRNA	LINC00342	Down
ENSG00000137819.14	-0.864821	3.54465	1.54855e-08	2.76069e-07	protein_coding	PAQR5	Down
ENSG00000172269.20	-0.67051	4.32287	1.58763e-08	2.82393e-07	protein_coding	DPAGT1	Down
ENSG00000197381.17	-0.654325	4.8755	1.68453e-08	2.97257e-07	protein_coding	ADARB1	Down
ENSG00000183049.14	-0.762264	3.87649	1.71151e-08	3.01677e-07	protein_coding	CAMK1D	Down
ENSG00000232022.8	-1.35919	1.87	1.72223e-08	3.03226e-07	transcribed_unprocessed_pseudogene	FAAHP1	Down
ENSG00000183943.6	-0.660297	5.08239	1.86328e-08	3.27321e-07	protein_coding	PRKX	Down
ENSG00000116983.13	-0.82628	4.02996	1.87489e-08	3.2899e-07	protein_coding	HPCAL4	Down
ENSG00000164742.16	-0.628976	5.29939	1.88261e-08	3.29975e-07	protein_coding	ADCY1	Down
ENSG00000254290.2	-2.16897	1.17174	1.91556e-08	3.34998e-07	lncRNA	ENSG00000254290	Down
ENSG00000121297.8	-0.838772	3.43586	2.0829e-08	3.5983e-07	protein_coding	TSHZ3	Down
ENSG00000164099.3	-0.963058	2.91029	2.19944e-08	3.77458e-07	protein_coding	PRSS12	Down
ENSG00000197943.11	-0.866924	3.39891	2.27747e-08	3.9042e-07	protein_coding	PLCG2	Down
ENSG00000107859.10	-1.63078	1.76738	2.32539e-08	3.98197e-07	protein_coding	PITX3	Down
ENSG00000020181.18	-0.691375	4.53465	2.34753e-08	4.01548e-07	protein_coding	ADGRA2	Down
ENSG00000066248.15	-0.81393	3.52091	2.39855e-08	4.09827e-07	protein_coding	NGEF	Down
ENSG00000143434.17	-0.648059	4.71167	2.43726e-08	4.15079e-07	protein_coding	SEMA6C	Down
ENSG00000108387.16	-1.31857	2.19048	2.47071e-08	4.1986e-07	protein_coding	SEPTIN4	Down
ENSG00000234327.9	-1.4065	2.43486	2.59831e-08	4.39154e-07	lncRNA	ZNF232-AS1	Down
ENSG00000211459.2	-0.588961	9.77498	2.74315e-08	4.61636e-07	Mt_rRNA	MT-RNR1	Down
ENSG00000130158.14	-0.595784	5.1076	3.18173e-08	5.2968e-07	protein_coding	DOCK6	Down
ENSG00000158292.7	-0.655803	4.49553	3.20096e-08	5.31802e-07	protein_coding	GPR153	Down
ENSG00000104833.12	-0.64657	4.51328	3.32461e-08	5.5002e-07	protein_coding	TUBB4A	Down
ENSG00000103222.20	-0.581501	5.43588	3.3247e-08	5.5002e-07	protein_coding	ABCC1	Down
ENSG00000159792.10	-0.599776	4.62528	3.41983e-08	5.63965e-07	protein_coding	PSKH1	Down
ENSG00000080854.16	-0.638983	4.93771	3.54547e-08	5.81614e-07	protein_coding	IGSF9B	Down
ENSG00000241360.2	-0.657615	4.49171	3.72227e-08	6.06792e-07	protein_coding	PDXP	Down
ENSG00000173511.10	-0.606459	4.86727	3.82196e-08	6.21745e-07	protein_coding	VEGFB	Down
ENSG00000131389.18	-0.801315	4.97737	4.02482e-08	6.51353e-07	protein_coding	SLC6A6	Down
ENSG00000108641.20	-0.622996	5.68897	4.29026e-08	6.9113e-07	protein_coding	B9D1	Down
ENSG00000229544.9	-1.04321	3.3214	4.29273e-08	6.9113e-07	protein_coding	NKX1-2	Down
ENSG00000130313.7	-0.642143	4.86314	4.47285e-08	7.16436e-07	protein_coding	PGLS	Down
ENSG00000132688.11	-0.78951	4.16265	4.52591e-08	7.23451e-07	protein_coding	NES	Down
ENSG00000132749.11	-0.952418	2.99837	4.56484e-08	7.28927e-07	protein_coding	TESMIN	Down
ENSG00000165349.12	-1.01885	2.72902	4.61109e-08	7.35561e-07	protein_coding	SLC7A3	Down
ENSG00000076864.21	-0.829869	3.46554	4.74229e-08	7.54178e-07	protein_coding	RAP1GAP	Down
ENSG00000184634.17	-0.586393	5.99177	5.13191e-08	8.12007e-07	protein_coding	MED12	Down
ENSG00000169860.7	-0.586157	5.03449	5.1845e-08	8.18669e-07	protein_coding	P2RY1	Down
ENSG00000157193.18	-0.71574	4.13407	5.25088e-08	8.26971e-07	protein_coding	LRP8	Down
ENSG00000132170.24	-0.7021	4.64938	5.74327e-08	8.94244e-07	protein_coding	PPARG	Down
ENSG00000188338.15	-0.904386	3.22277	5.88339e-08	9.13329e-07	protein_coding	SLC38A3	Down
ENSG00000162591.16	-0.897604	3.69459	6.2482e-08	9.65164e-07	protein_coding	MEGF6	Down
ENSG00000100605.17	-0.631079	4.38526	6.27122e-08	9.65855e-07	protein_coding	ITPK1	Down
ENSG00000160404.18	-0.670523	4.12811	6.42789e-08	9.89008e-07	protein_coding	TOR2A	Down
ENSG00000214357.9	-0.868983	3.30123	6.63713e-08	1.01819e-06	protein_coding	NEURL1B	Down
ENSG00000275464.5	-0.702395	4.38323	6.91273e-08	1.05736e-06	protein_coding	ENSG00000275464	Down
ENSG00000103260.9	-0.639228	5.98821	7.09651e-08	1.08335e-06	protein_coding	METRN	Down
ENSG00000262814.8	-0.732381	3.80123	7.8628e-08	1.18756e-06	protein_coding	MRPL12	Down
ENSG00000187730.9	-1.22684	2.21205	7.89934e-08	1.19192e-06	protein_coding	GABRD	Down
ENSG00000125848.10	-0.639092	4.3112	8.34002e-08	1.25599e-06	protein_coding	FLRT3	Down
ENSG00000185008.17	-0.905054	3.25038	8.35507e-08	1.25704e-06	protein_coding	ROBO2	Down
ENSG00000105419.18	-0.60811	4.86203	8.44126e-08	1.26757e-06	protein_coding	MEIS3	Down
ENSG00000108821.14	-0.73084	4.65079	8.52272e-08	1.27857e-06	protein_coding	COL1A1	Down
ENSG00000153406.14	-0.713302	3.99476	8.73315e-08	1.30763e-06	protein_coding	NMRAL1	Down
ENSG00000172731.15	-0.597359	4.92203	8.76368e-08	1.31094e-06	protein_coding	LRRC20	Down
ENSG00000198951.12	-0.587158	5.0369	8.91822e-08	1.32897e-06	protein_coding	NAGA	Down
ENSG00000155846.17	-0.624208	5.21837	9.59184e-08	1.42527e-06	protein_coding	PPARGC1B	Down
ENSG00000078053.17	-0.878724	3.19703	1.09879e-07	1.61966e-06	protein_coding	AMPH	Down
ENSG00000138101.20	-0.731177	3.92549	1.14336e-07	1.67818e-06	protein_coding	DTNB	Down
ENSG00000065717.15	-0.900891	3.49408	1.18127e-07	1.73058e-06	protein_coding	TLE2	Down
ENSG00000009694.13	-1.12355	2.69367	1.2231e-07	1.77851e-06	protein_coding	TENM1	Down
ENSG00000174403.17	-2.46897	0.34776	1.27731e-07	1.84361e-06	lncRNA	MIR1-1HG-AS1	Down
ENSG00000170153.11	-0.628623	4.67964	1.29439e-07	1.86652e-06	protein_coding	RNF150	Down
ENSG00000196208.14	-0.76923	4.03722	1.44489e-07	2.07207e-06	protein_coding	GREB1	Down
ENSG00000163013.12	-0.666978	4.68194	1.44646e-07	2.07242e-06	protein_coding	FBXO41	Down
ENSG00000153707.19	-1.22466	2.07003	1.6596e-07	2.36694e-06	protein_coding	PTPRD	Down
ENSG00000179855.9	-1.09536	3.72844	1.67199e-07	2.38243e-06	protein_coding	GIPC3	Down
ENSG00000151468.11	-0.784724	3.77873	1.677e-07	2.38739e-06	protein_coding	CCDC3	Down
ENSG00000137266.15	-0.639087	4.33678	1.69944e-07	2.41274e-06	protein_coding	SLC22A23	Down
ENSG00000095596.12	-1.09423	2.79235	1.82053e-07	2.57296e-06	protein_coding	CYP26A1	Down
ENSG00000186907.8	-0.937138	3.05937	1.85306e-07	2.60713e-06	protein_coding	RTN4RL2	Down
ENSG00000141622.14	-1.08839	2.54654	1.89605e-07	2.66043e-06	protein_coding	RNF165	Down
ENSG00000171033.13	-0.602445	4.48447	2.02984e-07	2.83035e-06	protein_coding	PKIA	Down
ENSG00000275074.2	-1.10543	2.4701	2.08761e-07	2.90572e-06	protein_coding	NUDT18	Down
ENSG00000135919.14	-0.727027	4.11732	2.10072e-07	2.91617e-06	protein_coding	SERPINE2	Down
ENSG00000130475.15	-0.876415	3.3775	2.16235e-07	2.99109e-06	protein_coding	FCHO1	Down
ENSG00000181444.13	-0.750859	4.05624	2.30763e-07	3.17517e-06	protein_coding	ZNF467	Down
ENSG00000171798.19	-0.621323	4.50537	2.32158e-07	3.19156e-06	protein_coding	KNDC1	Down
ENSG00000177108.5	-0.679762	4.12679	2.34715e-07	3.22387e-06	protein_coding	ZDHHC22	Down
ENSG00000165495.16	-0.788631	3.63209	2.41759e-07	3.3148e-06	protein_coding	PKNOX2	Down
ENSG00000274276.5	-0.707151	4.11592	2.50782e-07	3.41453e-06	protein_coding	CBSL	Down
ENSG00000170915.9	-0.771157	3.66192	2.59033e-07	3.50547e-06	protein_coding	PAQR8	Down
ENSG00000182463.16	-1.22411	1.99985	2.63723e-07	3.56172e-06	protein_coding	TSHZ2	Down
ENSG00000151136.15	-1.03848	2.99307	2.63873e-07	3.56172e-06	protein_coding	BTBD11	Down
ENSG00000099953.10	-1.36672	1.88331	2.71777e-07	3.65891e-06	protein_coding	MMP11	Down
ENSG00000196376.11	-0.610294	4.53127	2.73117e-07	3.67379e-06	protein_coding	SLC35F1	Down
ENSG00000073849.16	-0.898122	3.47436	2.74227e-07	3.6827e-06	protein_coding	ST6GAL1	Down
ENSG00000105514.8	-0.822625	3.84692	2.86161e-07	3.82618e-06	protein_coding	RAB3D	Down
ENSG00000185420.19	-0.620964	4.14371	2.92413e-07	3.90217e-06	protein_coding	SMYD3	Down
ENSG00000165424.7	-0.606335	4.94053	2.98521e-07	3.97443e-06	protein_coding	ZCCHC24	Down
ENSG00000168010.11	-0.661217	4.10765	3.16879e-07	4.19026e-06	protein_coding	ATG16L2	Down
ENSG00000172020.13	-1.1212	2.33375	3.19e-07	4.21474e-06	protein_coding	GAP43	Down
ENSG00000102445.20	-1.059	2.47848	3.22378e-07	4.25577e-06	protein_coding	RUBCNL	Down
ENSG00000125744.12	-0.683396	3.91411	3.28449e-07	4.32495e-06	protein_coding	RTN2	Down
ENSG00000183196.10	-1.05139	2.48232	3.46178e-07	4.54307e-06	protein_coding	CHST6	Down
ENSG00000101680.16	-0.644649	4.47075	3.52146e-07	4.60592e-06	protein_coding	LAMA1	Down
ENSG00000039068.20	-0.928413	2.71612	3.75173e-07	4.8785e-06	protein_coding	CDH1	Down
ENSG00000126583.12	-1.63231	1.06265	3.9424e-07	5.10095e-06	protein_coding	PRKCG	Down
ENSG00000149256.16	-1.54374	1.8441	4.18073e-07	5.387e-06	protein_coding	TENM4	Down
ENSG00000124191.18	-1.03543	2.59377	4.24278e-07	5.45795e-06	protein_coding	TOX2	Down
ENSG00000087903.13	-0.68387	4.09684	4.29563e-07	5.52138e-06	protein_coding	RFX2	Down
ENSG00000154358.23	-0.643962	5.34551	4.30245e-07	5.52561e-06	protein_coding	OBSCN	Down
ENSG00000050767.18	-1.2547	1.81013	4.41692e-07	5.64939e-06	protein_coding	COL23A1	Down
ENSG00000172986.13	-0.705244	3.93807	4.48624e-07	5.73336e-06	protein_coding	GXYLT2	Down
ENSG00000196132.14	-1.40779	2.07234	4.66267e-07	5.9491e-06	protein_coding	MYT1	Down
ENSG00000154102.11	-1.23829	2.02436	4.8696e-07	6.20297e-06	protein_coding	C16orf74	Down
ENSG00000064309.16	-0.652182	4.17973	4.98075e-07	6.32908e-06	protein_coding	CDON	Down
ENSG00000149927.18	-0.582738	4.3857	5.12416e-07	6.49546e-06	protein_coding	DOC2A	Down
ENSG00000143494.16	-0.595538	4.24292	5.57405e-07	7.02016e-06	protein_coding	VASH2	Down
ENSG00000100299.18	-0.598992	4.6259	5.75626e-07	7.22632e-06	protein_coding	ARSA	Down
ENSG00000107736.22	-0.780606	3.38283	5.96654e-07	7.45783e-06	protein_coding	CDH23	Down
ENSG00000204131.10	-1.15753	2.32616	6.13956e-07	7.63996e-06	protein_coding	NHSL2	Down
ENSG00000135976.21	-0.601991	4.45375	6.23377e-07	7.72641e-06	protein_coding	ANKRD36	Down
ENSG00000171219.9	-1.11222	2.69989	6.29607e-07	7.79127e-06	protein_coding	CDC42BPG	Down
ENSG00000169020.10	-1.09507	2.19597	6.33157e-07	7.82899e-06	protein_coding	ATP5ME	Down
ENSG00000163590.14	-0.663028	4.26025	6.53991e-07	8.05471e-06	protein_coding	PPM1L	Down
ENSG00000142733.17	-0.636781	4.04541	6.63282e-07	8.14987e-06	protein_coding	MAP3K6	Down
ENSG00000110092.4	-0.622157	4.51963	6.7749e-07	8.31136e-06	protein_coding	CCND1	Down
ENSG00000110328.6	-0.734548	3.64653	6.87926e-07	8.41954e-06	protein_coding	GALNT18	Down
ENSG00000146555.20	-0.779823	3.8234	6.9336e-07	8.47277e-06	protein_coding	SDK1	Down
ENSG00000189337.17	-0.64997	4.12244	7.11416e-07	8.67305e-06	protein_coding	KAZN	Down
ENSG00000129667.13	-0.78201	3.72102	7.20512e-07	8.77026e-06	protein_coding	RHBDF2	Down
ENSG00000164853.9	-0.675477	4.29517	7.25665e-07	8.8261e-06	protein_coding	UNCX	Down
ENSG00000074317.11	-1.04987	2.58411	7.26988e-07	8.83531e-06	protein_coding	SNCB	Down
ENSG00000188582.10	-1.27036	1.74512	8.04209e-07	9.71333e-06	protein_coding	PAQR9	Down
ENSG00000134825.16	-0.635325	5.7072	8.24982e-07	9.9335e-06	protein_coding	TMEM258	Down
ENSG00000113119.13	-0.582187	4.31826	8.5286e-07	1.02455e-05	protein_coding	TMCO6	Down
ENSG00000135447.17	-1.10723	2.06209	8.75393e-07	1.04598e-05	protein_coding	PPP1R1A	Down
ENSG00000130635.16	-0.776858	4.47191	9.10443e-07	1.08289e-05	protein_coding	COL5A1	Down
ENSG00000123104.12	-0.613924	4.62677	9.95693e-07	1.1718e-05	protein_coding	ITPR2	Down
ENSG00000169752.17	-1.1068	2.1425	1.05656e-06	1.2332e-05	protein_coding	NRG4	Down
ENSG00000215910.8	-1.72621	0.806829	1.13642e-06	1.31853e-05	protein_coding	C1orf167	Down
ENSG00000241484.10	-1.20442	2.12211	1.18999e-06	1.37051e-05	protein_coding	ARHGAP8	Down
ENSG00000187609.16	-0.738339	3.5954	1.20333e-06	1.38484e-05	protein_coding	EXD3	Down
ENSG00000133216.17	-0.603564	4.27866	1.21238e-06	1.39424e-05	protein_coding	EPHB2	Down
ENSG00000065534.20	-0.775629	3.23258	1.21762e-06	1.39923e-05	protein_coding	MYLK	Down
ENSG00000160191.18	-0.587865	4.46926	1.25935e-06	1.44082e-05	protein_coding	PDE9A	Down
ENSG00000185483.13	-0.76041	3.61459	1.28581e-06	1.47003e-05	protein_coding	ROR1	Down
ENSG00000185519.9	-1.21963	2.02397	1.31594e-06	1.50008e-05	protein_coding	FAM131C	Down
ENSG00000095066.12	-0.629024	4.1938	1.35439e-06	1.54054e-05	protein_coding	HOOK2	Down
ENSG00000168135.4	-1.13445	1.98544	1.36456e-06	1.54872e-05	protein_coding	KCNJ4	Down
ENSG00000158748.4	-1.31859	2.03739	1.3783e-06	1.56204e-05	protein_coding	HTR6	Down
ENSG00000126882.13	-0.811716	3.042	1.38464e-06	1.56809e-05	protein_coding	FAM78A	Down
ENSG00000156298.13	-0.903973	2.84571	1.44109e-06	1.62612e-05	protein_coding	TSPAN7	Down
ENSG00000197283.18	-0.969544	2.85849	1.51868e-06	1.70382e-05	protein_coding	SYNGAP1	Down
ENSG00000046889.19	-0.84768	2.98997	1.53767e-06	1.72142e-05	protein_coding	PREX2	Down
ENSG00000111344.12	-1.73937	1.5244	1.5571e-06	1.73818e-05	protein_coding	RASAL1	Down
ENSG00000165731.21	-1.12258	2.46157	1.56821e-06	1.74809e-05	protein_coding	RET	Down
ENSG00000142552.8	-1.28247	1.55254	1.63303e-06	1.81904e-05	protein_coding	RCN3	Down
ENSG00000270069.2	-0.697473	5.05567	1.76677e-06	1.95131e-05	lncRNA	MIR222HG	Down
ENSG00000263266.2	-0.772408	3.76111	1.79579e-06	1.98197e-05	processed_pseudogene	RPS7P1	Down
ENSG00000051128.19	-0.954284	2.71392	1.84396e-06	2.02943e-05	protein_coding	HOMER3	Down
ENSG00000009950.16	-0.69716	4.03556	1.8896e-06	2.07524e-05	protein_coding	MLXIPL	Down
ENSG00000095637.23	-0.834693	3.04901	1.92313e-06	2.10761e-05	protein_coding	SORBS1	Down
ENSG00000177854.8	-0.761373	3.24262	1.93755e-06	2.12193e-05	protein_coding	TMEM187	Down
ENSG00000187266.14	-0.664946	4.02762	1.94883e-06	2.13164e-05	protein_coding	EPOR	Down
ENSG00000173599.15	-0.637166	4.35662	1.94933e-06	2.13164e-05	protein_coding	PC	Down
ENSG00000124302.13	-1.28219	1.85166	2.09577e-06	2.27922e-05	protein_coding	CHST8	Down
ENSG00000154217.16	-0.662558	3.83376	2.16543e-06	2.34681e-05	protein_coding	PITPNC1	Down
ENSG00000167136.7	-0.690982	3.82409	2.19406e-06	2.37454e-05	protein_coding	ENDOG	Down
ENSG00000184381.20	-0.79645	3.62288	2.19565e-06	2.37461e-05	protein_coding	PLA2G6	Down
ENSG00000150471.17	-0.692634	3.61662	2.20768e-06	2.38597e-05	protein_coding	ADGRL3	Down
ENSG00000174804.4	-0.636314	3.97337	2.28233e-06	2.44971e-05	protein_coding	FZD4	Down
ENSG00000260807.7	-1.08323	2.70046	2.32991e-06	2.49392e-05	lncRNA	CEROX1	Down
ENSG00000178971.16	-0.609727	4.5506	2.3331e-06	2.49562e-05	protein_coding	CTC1	Down
ENSG00000054690.14	-0.6471	4.29494	2.35112e-06	2.51146e-05	protein_coding	PLEKHH1	Down
ENSG00000183114.8	-1.22205	1.95951	2.57574e-06	2.72485e-05	protein_coding	FAM43B	Down
ENSG00000135638.14	-0.831244	3.30894	2.57707e-06	2.72485e-05	protein_coding	EMX1	Down
ENSG00000143416.21	-0.619607	4.01613	2.63457e-06	2.77813e-05	protein_coding	SELENBP1	Down
ENSG00000117152.14	-1.23877	1.78552	2.66267e-06	2.80396e-05	protein_coding	RGS4	Down
ENSG00000186862.20	-0.865075	3.55265	2.72036e-06	2.84364e-05	protein_coding	PDZD7	Down
ENSG00000116032.5	-1.21827	1.95591	2.90162e-06	3.02098e-05	protein_coding	GRIN3B	Down
ENSG00000162804.14	-1.22339	2.21867	2.91147e-06	3.02921e-05	protein_coding	SNED1	Down
ENSG00000108448.23	-0.722269	3.45395	3.07887e-06	3.1864e-05	transcribed_unprocessed_pseudogene	TRIM16L	Down
ENSG00000187535.14	-0.581125	4.92335	3.13772e-06	3.24515e-05	protein_coding	IFT140	Down
ENSG00000187097.13	-0.623818	4.00126	3.2936e-06	3.39453e-05	protein_coding	ENTPD5	Down
ENSG00000157890.19	-0.855225	2.76888	3.29526e-06	3.39453e-05	protein_coding	MEGF11	Down
ENSG00000253549.6	-1.14075	1.97357	3.33099e-06	3.42012e-05	lncRNA	CA3-AS1	Down
ENSG00000074370.18	-0.8332	3.45955	3.43543e-06	3.5158e-05	protein_coding	ATP2A3	Down
ENSG00000119771.15	-0.591514	4.58954	3.45566e-06	3.53419e-05	protein_coding	KLHL29	Down
ENSG00000161992.6	-1.95176	0.342381	3.48116e-06	3.55794e-05	protein_coding	PRR35	Down
ENSG00000110427.17	-0.833858	2.78446	3.59141e-06	3.65437e-05	protein_coding	KIAA1549L	Down
ENSG00000158555.15	-0.714709	3.4469	3.6238e-06	3.68444e-05	protein_coding	GDPD5	Down
ENSG00000167646.14	-0.85301	2.80989	3.76051e-06	3.7987e-05	protein_coding	DNAAF3	Down
ENSG00000012211.13	-0.70191	3.83376	3.77019e-06	3.8011e-05	protein_coding	PRICKLE3	Down
ENSG00000139629.16	-0.717462	3.5099	3.78985e-06	3.81353e-05	protein_coding	GALNT6	Down
ENSG00000173546.7	-0.811348	3.58535	3.79675e-06	3.81802e-05	protein_coding	CSPG4	Down
ENSG00000089639.11	-0.690603	3.99139	3.8072e-06	3.82606e-05	protein_coding	GMIP	Down
ENSG00000158270.12	-0.625182	4.20138	3.94881e-06	3.94928e-05	protein_coding	COLEC12	Down
ENSG00000106330.12	-0.779372	3.37881	3.98745e-06	3.98413e-05	protein_coding	MOSPD3	Down
ENSG00000100889.12	-0.714944	4.33823	4.26128e-06	4.22529e-05	protein_coding	PCK2	Down
ENSG00000135324.6	-0.991617	2.2058	4.34714e-06	4.29407e-05	protein_coding	MRAP2	Down
ENSG00000143869.7	-0.597828	4.49426	4.37929e-06	4.32036e-05	protein_coding	GDF7	Down
ENSG00000172985.11	-0.642336	3.66052	4.51041e-06	4.43571e-05	protein_coding	SH3RF3	Down
ENSG00000013619.15	-0.86385	2.75568	4.51795e-06	4.44033e-05	protein_coding	MAMLD1	Down
ENSG00000259803.8	-1.25493	2.80455	4.55381e-06	4.47275e-05	protein_coding	SLC22A31	Down
ENSG00000129159.9	-0.644286	4.01898	4.57615e-06	4.48623e-05	protein_coding	KCNC1	Down
ENSG00000182040.9	-1.59288	1.04031	4.58992e-06	4.49568e-05	protein_coding	USH1G	Down
ENSG00000169418.10	-1.88784	0.311295	4.7647e-06	4.64194e-05	protein_coding	NPR1	Down
ENSG00000167311.14	-0.780349	3.68756	4.78901e-06	4.66272e-05	protein_coding	ART5	Down
ENSG00000153993.14	-0.646162	3.83288	4.83063e-06	4.70031e-05	protein_coding	SEMA3D	Down
ENSG00000162551.14	-0.689081	3.33521	4.97884e-06	4.82648e-05	protein_coding	ALPL	Down
ENSG00000100626.17	-0.611417	3.96995	5.10393e-06	4.93243e-05	protein_coding	GALNT16	Down
ENSG00000162946.23	-0.890205	3.13548	5.11489e-06	4.93996e-05	protein_coding	DISC1	Down
ENSG00000131094.4	-0.625645	3.78145	5.25915e-06	5.06675e-05	protein_coding	C1QL1	Down
ENSG00000262655.4	-0.618076	3.90493	5.29735e-06	5.09413e-05	protein_coding	SPON1	Down
ENSG00000021762.20	-0.588633	4.14907	5.4257e-06	5.19836e-05	protein_coding	OSBPL5	Down
ENSG00000180902.18	-0.583874	4.01109	5.45632e-06	5.22128e-05	protein_coding	D2HGDH	Down
ENSG00000102312.24	-0.704651	3.49677	5.50452e-06	5.26096e-05	protein_coding	PORCN	Down
ENSG00000139971.15	-1.00747	3.13233	5.555e-06	5.30312e-05	protein_coding	ARMH4	Down
ENSG00000286504.1	-2.05865	-0.035605	6.12307e-06	5.78838e-05	lncRNA	ENSG00000286504	Down
ENSG00000166831.9	-0.737629	3.43292	6.17344e-06	5.82894e-05	protein_coding	RBPMS2	Down
ENSG00000100156.12	-1.39005	1.7941	6.38548e-06	5.98824e-05	protein_coding	SLC16A8	Down
ENSG00000087495.17	-0.987941	2.57067	6.38818e-06	5.98824e-05	protein_coding	PHACTR3	Down
ENSG00000205683.12	-0.936837	2.77067	6.4762e-06	6.06348e-05	protein_coding	DPF3	Down
ENSG00000069812.11	-1.33826	1.20089	6.6744e-06	6.22293e-05	protein_coding	HES2	Down
ENSG00000164620.9	-0.672335	3.89751	6.91627e-06	6.43691e-05	protein_coding	RELL2	Down
ENSG00000198198.17	-0.594364	5.14314	7.11939e-06	6.59451e-05	protein_coding	SZT2	Down
ENSG00000146122.17	-0.795605	3.8009	7.20435e-06	6.66136e-05	protein_coding	DAAM2	Down
ENSG00000006611.17	-0.794801	2.93813	7.24825e-06	6.69403e-05	protein_coding	USH1C	Down
ENSG00000260097.3	-1.21799	1.87811	7.40237e-06	6.81621e-05	protein_coding	SPDYE6	Down
ENSG00000139915.21	-1.20093	1.94922	7.62965e-06	7.01308e-05	protein_coding	MDGA2	Down
ENSG00000146648.20	-0.591546	4.29879	8.15671e-06	7.47191e-05	protein_coding	EGFR	Down
ENSG00000024422.12	-0.877266	3.33348	8.23865e-06	7.5418e-05	protein_coding	EHD2	Down
ENSG00000174332.6	-1.48394	0.891044	8.82845e-06	8.03531e-05	protein_coding	GLIS1	Down
ENSG00000157470.12	-0.882516	2.70332	8.96652e-06	8.13942e-05	protein_coding	FAM81A	Down
ENSG00000169252.6	-1.35738	1.17862	9.98535e-06	8.96729e-05	protein_coding	ADRB2	Down
ENSG00000196104.11	-0.606475	3.73311	1.00554e-05	9.02502e-05	protein_coding	SPOCK3	Down
ENSG00000168765.18	-0.8271	2.79692	1.02682e-05	9.19484e-05	protein_coding	GSTM4	Down
ENSG00000116985.12	-0.645414	3.84837	1.07897e-05	9.61223e-05	protein_coding	BMP8B	Down
ENSG00000145506.14	-0.769355	3.59413	1.10627e-05	9.81629e-05	protein_coding	NKD2	Down
ENSG00000162004.19	-0.63664	3.73941	1.11661e-05	9.89675e-05	protein_coding	CCDC78	Down
ENSG00000250821.3	-1.55378	1.03224	1.11755e-05	9.89945e-05	protein_coding	EXOC1L	Down
ENSG00000188825.15	-0.853171	2.74096	1.15135e-05	0.000101586	lncRNA	LINC00910	Down
ENSG00000075429.9	-1.62353	0.851218	1.15425e-05	0.000101784	protein_coding	CACNG5	Down
ENSG00000203883.7	-0.815795	2.88759	1.16924e-05	0.000102989	protein_coding	SOX18	Down
ENSG00000162572.21	-0.616231	3.6867	1.24807e-05	0.000109255	protein_coding	SCNN1D	Down
ENSG00000128274.17	-1.13923	2.05514	1.30221e-05	0.000113549	protein_coding	A4GALT	Down
ENSG00000188747.9	-0.595343	3.79739	1.33247e-05	0.000116122	protein_coding	NOXA1	Down
ENSG00000174136.13	-0.726238	3.24029	1.3425e-05	0.000116626	protein_coding	RGMB	Down
ENSG00000265778.4	-1.26574	1.26667	1.38624e-05	0.000119706	lncRNA	ZNF516-AS1	Down
ENSG00000105464.4	-0.702161	3.35038	1.38662e-05	0.000119706	protein_coding	GRIN2D	Down
ENSG00000160712.13	-1.12185	2.47288	1.45586e-05	0.00012513	protein_coding	IL6R	Down
ENSG00000147813.16	-0.776681	3.30804	1.48515e-05	0.000127437	protein_coding	NAPRT	Down
ENSG00000065361.17	-0.823847	2.79072	1.5875e-05	0.000135106	protein_coding	ERBB3	Down
ENSG00000106789.13	-0.722044	3.58971	1.60522e-05	0.000136392	protein_coding	CORO2A	Down
ENSG00000084628.10	-0.816157	2.70489	1.62248e-05	0.000137633	protein_coding	NKAIN1	Down
ENSG00000196526.11	-0.806527	2.67212	1.66364e-05	0.000140666	protein_coding	AFAP1	Down
ENSG00000023892.11	-0.6722	3.50959	1.66836e-05	0.000140989	protein_coding	DEF6	Down
ENSG00000130038.10	-0.710624	3.33022	1.68175e-05	0.000141673	protein_coding	CRACR2A	Down
ENSG00000143603.19	-1.50104	0.882564	1.71483e-05	0.000144292	protein_coding	KCNN3	Down
ENSG00000244187.8	-0.660942	4.12068	1.7647e-05	0.000148168	protein_coding	TMEM141	Down
ENSG00000141506.15	-1.3273	1.28289	1.77175e-05	0.000148681	protein_coding	PIK3R5	Down
ENSG00000062038.15	-1.35071	1.3721	1.85372e-05	0.00015435	protein_coding	CDH3	Down
ENSG00000197576.14	-0.95159	2.19253	1.90422e-05	0.000157846	protein_coding	HOXA4	Down
ENSG00000159733.14	-0.744021	2.90651	1.94987e-05	0.000160862	protein_coding	ZFYVE28	Down
ENSG00000102934.10	-0.88625	2.51048	2.01995e-05	0.000166029	protein_coding	PLLP	Down
ENSG00000148824.19	-0.805049	2.62206	2.07424e-05	0.000170223	protein_coding	MTG1	Down
ENSG00000169758.13	-0.736355	3.22998	2.08989e-05	0.000171327	protein_coding	TMEM266	Down
ENSG00000174516.15	-0.78204	3.70118	2.13714e-05	0.000175017	protein_coding	PELI3	Down
ENSG00000166762.19	-0.896512	2.51848	2.20771e-05	0.000180041	protein_coding	CATSPER2	Down
ENSG00000163884.4	-0.619753	3.59439	2.37049e-05	0.000192005	protein_coding	KLF15	Down
ENSG00000138623.10	-1.03683	1.79052	2.38883e-05	0.000192997	protein_coding	SEMA7A	Down
ENSG00000187479.8	-1.07505	2.29776	2.39997e-05	0.000193797	protein_coding	C11orf96	Down
ENSG00000135245.10	-0.59379	4.14792	2.41091e-05	0.000194479	protein_coding	HILPDA	Down
ENSG00000106333.13	-0.695176	3.57422	2.45082e-05	0.000197088	protein_coding	PCOLCE	Down
ENSG00000125746.18	-0.606331	4.38354	2.50126e-05	0.000200525	protein_coding	EML2	Down
ENSG00000182168.15	-0.744438	3.28342	2.5468e-05	0.000203548	protein_coding	UNC5C	Down
ENSG00000015133.20	-0.621094	4.09306	2.58434e-05	0.000206337	protein_coding	CCDC88C	Down
ENSG00000134780.10	-0.590599	3.60738	2.60038e-05	0.000207406	protein_coding	DAGLA	Down
ENSG00000101204.18	-1.03496	1.8206	2.68734e-05	0.000213796	protein_coding	CHRNA4	Down
ENSG00000132481.7	-1.15066	1.93113	2.75572e-05	0.000218791	protein_coding	TRIM47	Down
ENSG00000125462.19	-0.724057	3.01558	2.80238e-05	0.000221931	lncRNA	MIR9-1HG	Down
ENSG00000131650.14	-0.62115	3.5248	2.8456e-05	0.000224784	protein_coding	KREMEN2	Down
ENSG00000136895.19	-0.703253	3.367	2.94178e-05	0.000231445	protein_coding	GARNL3	Down
ENSG00000171794.4	-1.29849	1.76656	2.96279e-05	0.00023298	protein_coding	UTF1	Down
ENSG00000137142.5	-1.17628	1.46094	2.96638e-05	0.000233028	protein_coding	IGFBPL1	Down
ENSG00000075826.17	-0.588232	4.22555	2.96933e-05	0.000233123	protein_coding	SEC31B	Down
ENSG00000160326.14	-0.63675	3.41367	3.07231e-05	0.000240382	protein_coding	SLC2A6	Down
ENSG00000056558.11	-1.11524	1.71473	3.45579e-05	0.00026856	protein_coding	TRAF1	Down
ENSG00000115290.10	-0.701642	3.16098	3.50182e-05	0.000271673	protein_coding	GRB14	Down
ENSG00000242173.10	-0.7593	3.3455	3.66403e-05	0.000282434	protein_coding	ARHGDIG	Down
ENSG00000272692.2	-1.09487	2.1333	3.67934e-05	0.000283335	lncRNA	ENSG00000272692	Down
ENSG00000170989.10	-0.911726	2.19044	3.85868e-05	0.000295252	protein_coding	S1PR1	Down
ENSG00000198720.13	-0.601048	4.71049	3.88509e-05	0.000296837	protein_coding	ANKRD13B	Down
ENSG00000115232.14	-0.603395	3.80212	3.95632e-05	0.000301247	protein_coding	ITGA4	Down
ENSG00000007516.14	-0.721433	3.11903	4.0084e-05	0.000304619	protein_coding	BAIAP3	Down
ENSG00000034053.15	-0.602925	3.80863	4.04906e-05	0.000306962	protein_coding	APBA2	Down
ENSG00000129757.15	-0.971944	1.96635	4.171e-05	0.000315288	protein_coding	CDKN1C	Down
ENSG00000196220.17	-0.745787	2.94753	4.22951e-05	0.000318631	protein_coding	SRGAP3	Down
ENSG00000132330.18	-0.865794	2.57986	4.23221e-05	0.000318681	protein_coding	SCLY	Down
ENSG00000088766.12	-0.618409	4.18182	4.36064e-05	0.00032772	protein_coding	CRLS1	Down
ENSG00000115604.12	-0.945285	2.30006	4.4118e-05	0.000331246	protein_coding	IL18R1	Down
ENSG00000146054.18	-0.663092	3.30681	4.53286e-05	0.000338649	protein_coding	TRIM7	Down
ENSG00000185361.9	-0.594678	3.61118	4.53425e-05	0.000338649	protein_coding	TNFAIP8L1	Down
ENSG00000220749.4	-0.856537	3.4422	4.54007e-05	0.000338921	processed_pseudogene	RPL21P28	Down
ENSG00000181031.16	-1.96849	0.484476	4.58997e-05	0.000341992	protein_coding	RPH3AL	Down
ENSG00000173846.13	-0.767451	2.80972	4.65811e-05	0.000346904	protein_coding	PLK3	Down
ENSG00000157103.12	-1.65822	0.57117	4.67131e-05	0.000347521	protein_coding	SLC6A1	Down
ENSG00000146090.16	-1.10258	1.5142	4.86138e-05	0.000359811	protein_coding	RASGEF1C	Down
ENSG00000141404.17	-0.592252	3.80312	5.69134e-05	0.000412827	protein_coding	GNAL	Down
ENSG00000160606.11	-0.651993	3.22554	5.77812e-05	0.000417763	protein_coding	TLCD1	Down
ENSG00000171310.11	-0.611516	3.83354	5.78683e-05	0.000418006	protein_coding	CHST11	Down
ENSG00000179111.9	-0.94524	2.43036	6.01536e-05	0.000431124	protein_coding	HES7	Down
ENSG00000135917.16	-0.758515	2.62122	6.15376e-05	0.000440235	protein_coding	SLC19A3	Down
ENSG00000088280.20	-0.661937	3.46096	6.18634e-05	0.000441958	protein_coding	ASAP3	Down
ENSG00000279495.1	-1.04857	1.78324	6.26115e-05	0.000446486	TEC	ENSG00000279495	Down
ENSG00000183048.12	-0.582094	3.9994	6.39582e-05	0.000455881	protein_coding	SLC25A10	Down
ENSG00000173157.18	-0.648389	3.17504	6.45617e-05	0.000459763	protein_coding	ADAMTS20	Down
ENSG00000178038.17	-0.807044	2.50767	6.46479e-05	0.000460167	protein_coding	ALS2CL	Down
ENSG00000159307.20	-0.894456	2.28961	6.53464e-05	0.000464504	protein_coding	SCUBE1	Down
ENSG00000146411.6	-0.730838	3.35071	6.6043e-05	0.000468867	protein_coding	SLC2A12	Down
ENSG00000230715.3	-0.688633	2.98348	6.68392e-05	0.000474252	processed_pseudogene	ENSG00000230715	Down
ENSG00000229638.1	-0.858121	2.27381	6.73065e-05	0.000477134	processed_pseudogene	RPL4P4	Down
ENSG00000126756.12	-0.580371	4.72531	6.8042e-05	0.000481692	protein_coding	UXT	Down
ENSG00000100344.11	-0.651448	3.6287	6.96776e-05	0.000492824	protein_coding	PNPLA3	Down
ENSG00000159713.11	-0.769417	2.60148	7.1861e-05	0.000506203	protein_coding	TPPP3	Down
ENSG00000162745.11	-1.26301	1.16632	7.24747e-05	0.000509149	protein_coding	OLFML2B	Down
ENSG00000196517.13	-0.724542	3.28938	7.3511e-05	0.000516196	protein_coding	SLC6A9	Down
ENSG00000243477.6	-0.632624	3.52095	7.41551e-05	0.000519784	protein_coding	NAA80	Down
ENSG00000135298.15	-0.839173	2.59477	7.50015e-05	0.000524541	protein_coding	ADGRB3	Down
ENSG00000096080.12	-0.593841	3.95215	7.68086e-05	0.000535022	protein_coding	MRPS18A	Down
ENSG00000005884.18	-0.646523	3.64311	8.03741e-05	0.000555153	protein_coding	ITGA3	Down
ENSG00000105880.7	-0.870332	2.08926	8.09526e-05	0.000558376	protein_coding	DLX5	Down
ENSG00000155367.16	-1.08577	1.65893	8.24842e-05	0.00056797	protein_coding	PPM1J	Down
ENSG00000273706.5	-1.56351	0.417748	8.62644e-05	0.000589065	protein_coding	LHX1	Down
ENSG00000115194.11	-0.607312	3.47001	8.65686e-05	0.000590626	protein_coding	SLC30A3	Down
ENSG00000241945.8	-0.62399	3.48988	8.84926e-05	0.000602124	protein_coding	PWP2	Down
ENSG00000082684.16	-1.68968	0.0455888	9.13169e-05	0.000619503	protein_coding	SEMA5B	Down
ENSG00000166436.17	-0.586166	3.61503	9.4201e-05	0.00063603	protein_coding	TRIM66	Down
ENSG00000164946.20	-1.75068	0.0339907	9.60819e-05	0.000648169	protein_coding	FREM1	Down
ENSG00000183023.18	-0.780316	2.66996	9.86163e-05	0.00066269	protein_coding	SLC8A1	Down
ENSG00000112561.19	-0.651622	3.0098	9.92864e-05	0.000666046	protein_coding	TFEB	Down
ENSG00000154898.15	-1.34606	1.18232	0.000100986	0.000675707	transcribed_processed_pseudogene	CCDC144CP	Down
ENSG00000189423.13	-0.80181	2.38207	0.000101744	0.000679906	transcribed_unprocessed_pseudogene	USP32P3	Down
ENSG00000154027.19	-1.13896	1.33461	0.000103728	0.000691089	protein_coding	AK5	Down
ENSG00000145246.14	-0.670307	3.23763	0.000103827	0.000691256	protein_coding	ATP10D	Down
ENSG00000142233.14	-1.64303	0.134127	0.000105208	0.000699756	protein_coding	NTN5	Down
ENSG00000182771.19	-0.692413	3.22247	0.000106943	0.000709789	protein_coding	GRID1	Down
ENSG00000267787.7	-1.11979	1.40503	0.000107366	0.000711686	lncRNA	ENSG00000267787	Down
ENSG00000120278.16	-0.728737	2.71192	0.000111258	0.000735921	protein_coding	PLEKHG1	Down
ENSG00000120318.16	-0.701584	2.81979	0.000111587	0.000737786	protein_coding	ARAP3	Down
ENSG00000275832.5	-1.6346	0.343639	0.000113438	0.000747571	protein_coding	ARHGAP23	Down
ENSG00000186469.9	-0.883106	2.218	0.000114541	0.000753175	protein_coding	GNG2	Down
ENSG00000163520.14	-0.746552	2.79697	0.000121636	0.000792815	protein_coding	FBLN2	Down
ENSG00000006283.18	-0.971106	2.47458	0.000124143	0.000807472	protein_coding	CACNA1G	Down
ENSG00000128052.10	-1.64454	-0.0690525	0.000124238	0.000807755	protein_coding	KDR	Down
ENSG00000234062.9	-0.860003	2.34736	0.000129239	0.000835747	transcribed_unprocessed_pseudogene	ENSG00000234062	Down
ENSG00000076356.7	-0.731637	2.99433	0.000129768	0.00083847	protein_coding	PLXNA2	Down
ENSG00000105649.10	-0.79989	2.95629	0.000133071	0.000856624	protein_coding	RAB3A	Down
ENSG00000177685.17	-0.730855	2.53834	0.000135442	0.000870812	protein_coding	CRACR2B	Down
ENSG00000168772.11	-0.63904	2.96688	0.000136381	0.000874689	protein_coding	CXXC4	Down
ENSG00000204323.5	-1.50887	0.393271	0.000140345	0.000896429	protein_coding	SMIM5	Down
ENSG00000255026.1	-1.68082	0.136371	0.000142289	0.000906618	lncRNA	ENSG00000255026	Down
ENSG00000125895.6	-0.689704	2.81381	0.00014647	0.000929471	protein_coding	TMEM74B	Down
ENSG00000154342.6	-0.914368	2.26045	0.000148548	0.000939011	protein_coding	WNT3A	Down
ENSG00000187848.15	-0.760417	2.45954	0.000148575	0.000939011	protein_coding	P2RX2	Down
ENSG00000269113.4	-0.996682	1.59629	0.000149685	0.000944879	protein_coding	TRABD2B	Down
ENSG00000135074.16	-0.610571	3.61905	0.000150272	0.000948199	protein_coding	ADAM19	Down
ENSG00000182747.5	-1.21421	1.4277	0.000153427	0.000964991	protein_coding	SLC35D3	Down
ENSG00000073150.14	-0.588552	3.83884	0.000158383	0.000992563	protein_coding	PANX2	Down
ENSG00000104894.12	-0.934717	2.32801	0.000162434	0.00101469	protein_coding	CD37	Down
ENSG00000170485.17	-0.747284	2.58032	0.000162641	0.00101558	protein_coding	NPAS2	Down
ENSG00000128039.13	-0.697936	2.75617	0.000166781	0.00103687	protein_coding	SRD5A3	Down
ENSG00000198816.7	-0.62176	3.4993	0.00016685	0.00103689	protein_coding	ZNF358	Down
ENSG00000157111.13	-1.08518	1.47283	0.000168159	0.00104336	protein_coding	TMEM171	Down
ENSG00000167889.13	-0.674864	2.96588	0.000172392	0.0010675	protein_coding	MGAT5B	Down
ENSG00000198944.6	-0.616732	3.85872	0.000173622	0.00107299	protein_coding	SOWAHA	Down
ENSG00000215030.5	-0.850806	2.44369	0.00017762	0.00109338	processed_pseudogene	RPL13P12	Down
ENSG00000108797.12	-0.641385	3.55706	0.000179634	0.00110403	protein_coding	CNTNAP1	Down
ENSG00000198963.11	-1.04613	1.77353	0.000180705	0.00110974	protein_coding	RORB	Down
ENSG00000103227.19	-0.638224	3.12054	0.000181803	0.00111517	protein_coding	LMF1	Down
ENSG00000142765.18	-0.852575	2.07276	0.000182102	0.00111613	protein_coding	SYTL1	Down
ENSG00000277363.5	-0.699912	3.01686	0.000187065	0.00113894	protein_coding	SRCIN1	Down
ENSG00000237863.3	-0.61744	3.30819	0.000192354	0.00116543	lncRNA	ENSG00000237863	Down
ENSG00000213420.8	-0.678777	2.92084	0.000192384	0.00116543	protein_coding	GPC2	Down
ENSG00000166341.9	-0.611065	3.43962	0.000193792	0.00117168	protein_coding	DCHS1	Down
ENSG00000169126.16	-0.641467	3.15051	0.00020707	0.00124091	protein_coding	ODAD2	Down
ENSG00000134207.17	-1.32116	1.07137	0.000208327	0.00124797	protein_coding	SYT6	Down
ENSG00000124496.12	-0.582897	3.47141	0.000210773	0.00125923	protein_coding	TRERF1	Down
ENSG00000137825.11	-0.597118	3.06587	0.000226307	0.00134025	protein_coding	ITPKA	Down
ENSG00000286989.1	-0.871605	1.99295	0.00022861	0.00135184	lncRNA	ENSG00000286989	Down
ENSG00000165084.16	-0.891652	1.95584	0.000230448	0.00135962	protein_coding	C8orf34	Down
ENSG00000175093.5	-0.675664	3.11444	0.000232799	0.00137193	protein_coding	SPSB4	Down
ENSG00000148488.17	-1.61265	0.229301	0.00024883	0.00144999	protein_coding	ST8SIA6	Down
ENSG00000187091.14	-0.7403	2.72176	0.000258249	0.00149817	protein_coding	PLCD1	Down
ENSG00000185924.7	-0.69921	2.8129	0.000262639	0.00152045	protein_coding	RTN4RL1	Down
ENSG00000124126.14	-0.641723	3.22143	0.000276746	0.00158953	protein_coding	PREX1	Down
ENSG00000137573.14	-0.591188	3.12752	0.000283507	0.00162359	protein_coding	SULF1	Down
ENSG00000054179.12	-1.39858	0.719551	0.000291244	0.00166424	protein_coding	ENTPD2	Down
ENSG00000112964.14	-0.714094	2.46038	0.00029394	0.00167614	protein_coding	GHR	Down
ENSG00000166073.11	-0.704833	3.15815	0.000295688	0.00168409	protein_coding	GPR176	Down
ENSG00000103150.7	-0.911751	2.06602	0.000312221	0.00176729	protein_coding	MLYCD	Down
ENSG00000140043.12	-1.23873	0.961355	0.000319172	0.00180206	protein_coding	PTGR2	Down
ENSG00000235688.3	-0.709198	3.51266	0.000322439	0.00181657	lncRNA	SNTG2-AS1	Down
ENSG00000126458.4	-0.617147	3.24492	0.000331995	0.00186047	protein_coding	RRAS	Down
ENSG00000065609.15	-0.674857	2.78442	0.000343407	0.00191399	protein_coding	SNAP91	Down
ENSG00000126106.14	-0.849177	2.01687	0.000347921	0.00193293	protein_coding	TMEM53	Down
ENSG00000288930.1	-0.682902	3.04539	0.000351371	0.00194933	lncRNA	ENSG00000288930	Down
ENSG00000182759.4	-0.715352	2.79503	0.000354319	0.00196205	protein_coding	MAFA	Down
ENSG00000180616.9	-0.666202	3.2125	0.000363409	0.00200401	protein_coding	SSTR2	Down
ENSG00000142449.13	-1.20408	1.32213	0.000376209	0.00206584	protein_coding	FBN3	Down
ENSG00000064547.14	-0.744624	2.32161	0.000381904	0.00209564	protein_coding	LPAR2	Down
ENSG00000132702.13	-0.874287	1.8723	0.000382342	0.00209731	protein_coding	HAPLN2	Down
ENSG00000226360.5	-1.24357	0.974833	0.000384065	0.00210454	processed_pseudogene	RPL10AP6	Down
ENSG00000239264.9	-0.847176	2.34525	0.000397894	0.00217118	protein_coding	TXNDC5	Down
ENSG00000090539.15	-0.60959	2.97767	0.000410994	0.00223641	protein_coding	CHRD	Down
ENSG00000102879.16	-0.688284	3.0128	0.000420342	0.00228171	protein_coding	CORO1A	Down
ENSG00000143171.13	-1.19477	1.22465	0.000426162	0.00230769	protein_coding	RXRG	Down
ENSG00000244313.3	-0.680652	3.06336	0.000428345	0.0023171	processed_pseudogene	ENSG00000244313	Down
ENSG00000073861.3	-1.96137	0.0309678	0.00043029	0.0023244	protein_coding	TBX21	Down
ENSG00000253392.3	-1.543	0.286473	0.000437184	0.00235598	lncRNA	ENSG00000253392	Down
ENSG00000136842.14	-0.729644	2.92174	0.000438983	0.00236156	protein_coding	TMOD1	Down
ENSG00000182580.3	-0.844851	1.88473	0.000443448	0.00237881	protein_coding	EPHB3	Down
ENSG00000130287.14	-1.20091	0.911093	0.000445982	0.00238933	protein_coding	NCAN	Down
ENSG00000265688.2	-0.589496	3.10137	0.000446134	0.00238933	lncRNA	MAFG-DT	Down
ENSG00000146070.17	-0.973571	1.57867	0.00044984	0.00240422	protein_coding	PLA2G7	Down
ENSG00000105409.19	-1.11131	0.998254	0.000453278	0.00241929	protein_coding	ATP1A3	Down
ENSG00000225177.6	-0.676216	2.65808	0.000462181	0.00246008	lncRNA	ENSG00000225177	Down
ENSG00000233476.3	-0.628859	3.07456	0.000464828	0.00247249	processed_pseudogene	EEF1A1P6	Down
ENSG00000198929.13	-0.940888	1.83115	0.000476148	0.00252004	protein_coding	NOS1AP	Down
ENSG00000197959.15	-0.625911	2.86612	0.000478014	0.00252713	protein_coding	DNM3	Down
ENSG00000265763.4	-0.598043	2.89864	0.000483974	0.00255001	protein_coding	ZNF488	Down
ENSG00000135926.15	-0.660893	2.7281	0.000491362	0.00258632	protein_coding	TMBIM1	Down
ENSG00000188613.7	-0.604243	3.50123	0.000498822	0.00261764	protein_coding	NANOS1	Down
ENSG00000177374.13	-0.811524	3.15446	0.000500921	0.00262689	protein_coding	HIC1	Down
ENSG00000146250.7	-0.745659	2.52662	0.000501242	0.00262769	protein_coding	PRSS35	Down
ENSG00000164049.14	-1.42811	0.378129	0.00051109	0.00267304	protein_coding	FBXW12	Down
ENSG00000265298.1	-1.15826	1.14605	0.000514225	0.00268674	unprocessed_pseudogene	ENSG00000265298	Down
ENSG00000121966.7	-0.687628	2.86257	0.000522969	0.00272695	protein_coding	CXCR4	Down
ENSG00000104983.8	-0.75031	2.89993	0.000527688	0.00274972	protein_coding	CCDC61	Down
ENSG00000206077.14	-0.736012	2.44145	0.000529941	0.00276	protein_coding	ZDHHC11B	Down
ENSG00000198121.15	-0.582025	3.19281	0.00055478	0.00286887	protein_coding	LPAR1	Down
ENSG00000127824.15	-0.823677	2.07816	0.000566188	0.00291724	protein_coding	TUBA4A	Down
ENSG00000154079.6	-0.600795	3.6034	0.000578634	0.00297352	protein_coding	SDHAF4	Down
ENSG00000248587.8	-1.28669	0.58156	0.000580039	0.00297976	lncRNA	GDNF-AS1	Down
ENSG00000215612.8	-0.671553	2.95817	0.000591699	0.00303069	protein_coding	HMX1	Down
ENSG00000135441.8	-1.07238	1.24121	0.000599524	0.00306373	protein_coding	BLOC1S1	Down
ENSG00000103154.10	-1.01073	1.63965	0.000601361	0.00307017	protein_coding	NECAB2	Down
ENSG00000266402.4	-1.54104	0.11515	0.000607462	0.00309821	lncRNA	SNHG25	Down
ENSG00000103316.12	-1.11635	1.15242	0.000629474	0.00318758	protein_coding	CRYM	Down
ENSG00000269481.1	-1.46464	0.388482	0.000641759	0.00324243	lncRNA	ENSG00000269481	Down
ENSG00000105258.9	-1.03582	1.46188	0.000644896	0.00325512	protein_coding	POLR2I	Down
ENSG00000173267.14	-0.938265	2.38747	0.000648434	0.00327192	protein_coding	SNCG	Down
ENSG00000243302.3	-0.62477	3.29951	0.000653548	0.00329666	processed_pseudogene	ENSG00000243302	Down
ENSG00000276045.3	-0.790614	2.02859	0.000653862	0.00329718	protein_coding	ORAI1	Down
ENSG00000067842.18	-1.38977	0.879773	0.000657992	0.00331266	protein_coding	ATP2B3	Down
ENSG00000135363.12	-1.00101	1.64085	0.000659488	0.00331698	protein_coding	LMO2	Down
ENSG00000159314.12	-0.761761	2.51847	0.000689541	0.00345035	protein_coding	ARHGAP27	Down
ENSG00000288856.1	-1.03798	1.39863	0.000702376	0.00350448	lncRNA	ENSG00000288856	Down
ENSG00000068831.19	-0.593553	2.95879	0.000702732	0.0035051	protein_coding	RASGRP2	Down
ENSG00000167281.20	-0.768587	2.34752	0.000714111	0.00354942	protein_coding	RBFOX3	Down
ENSG00000164619.10	-0.631454	2.91203	0.000724474	0.00359178	protein_coding	BMPER	Down
ENSG00000145416.14	-0.743731	2.52135	0.000725944	0.00359678	protein_coding	MARCHF1	Down
ENSG00000111199.12	-0.848058	2.12326	0.000737925	0.00365036	protein_coding	TRPV4	Down
ENSG00000007402.12	-0.635385	4.17826	0.000749238	0.00369812	protein_coding	CACNA2D2	Down
ENSG00000161558.11	-0.589369	3.32034	0.000752127	0.00371003	protein_coding	TMEM143	Down
ENSG00000130208.10	-0.706941	2.33305	0.000777072	0.00381261	protein_coding	APOC1	Down
ENSG00000116785.15	-0.823991	1.9961	0.000784582	0.00384342	protein_coding	CFHR3	Down
ENSG00000242574.9	-0.947556	1.52057	0.000852041	0.00411706	protein_coding	HLA-DMB	Down
ENSG00000116852.15	-0.620668	3.82505	0.000854836	0.00412801	protein_coding	KIF21B	Down
ENSG00000126522.17	-0.595394	2.90749	0.000878487	0.00421744	protein_coding	ASL	Down
ENSG00000005102.14	-1.52894	-0.0430296	0.000896363	0.00428351	protein_coding	MEOX1	Down
ENSG00000162482.5	-1.31775	0.307383	0.000910417	0.00434668	protein_coding	AKR7A3	Down
ENSG00000196358.12	-0.885497	1.71799	0.000946559	0.00450546	protein_coding	NTNG2	Down
ENSG00000196482.18	-0.832821	1.90243	0.000969283	0.0046024	protein_coding	ESRRG	Down
ENSG00000186867.11	-0.823501	2.24252	0.000971295	0.00461055	protein_coding	QRFPR	Down
ENSG00000115596.4	-1.24507	0.987093	0.000971646	0.00461081	protein_coding	WNT6	Down
ENSG00000165309.14	-1.24685	0.542565	0.0009897	0.00468652	protein_coding	ARMC3	Down
ENSG00000171388.12	-0.850401	1.73238	0.000993766	0.00470007	protein_coding	APLN	Down
ENSG00000220008.3	-1.44233	0.38099	0.00101302	0.00477809	protein_coding	LINGO3	Down
ENSG00000177984.7	-1.22677	1.00348	0.00101598	0.00478659	protein_coding	LCN15	Down
ENSG00000065675.16	-0.624391	3.20047	0.00101604	0.00478659	protein_coding	PRKCQ	Down
ENSG00000139239.7	-0.604738	2.77095	0.00102583	0.0048254	processed_pseudogene	RPL14P1	Down
ENSG00000122547.11	-0.623668	3.2179	0.0011473	0.00529788	protein_coding	EEPD1	Down
ENSG00000257270.1	-0.879311	2.37551	0.00117391	0.00539365	lncRNA	ENSG00000257270	Down
ENSG00000138622.4	-0.996641	1.35794	0.00122027	0.0055771	protein_coding	HCN4	Down
ENSG00000221818.9	-1.01361	1.17265	0.00127498	0.00578149	protein_coding	EBF2	Down
ENSG00000166501.14	-0.735882	2.07435	0.00133946	0.00603183	protein_coding	PRKCB	Down
ENSG00000110076.20	-0.774902	2.31415	0.00139014	0.00623847	protein_coding	NRXN2	Down
ENSG00000126500.4	-0.978624	1.45967	0.00139128	0.00624177	protein_coding	FLRT1	Down
ENSG00000166136.16	-0.673495	2.33571	0.00141553	0.00632515	protein_coding	NDUFB8	Down
ENSG00000285676.2	-1.27478	0.350484	0.00152142	0.00671754	lncRNA	ENSG00000285676	Down
ENSG00000175264.8	-1.3918	0.0711678	0.00156337	0.0068647	protein_coding	CHST1	Down
ENSG00000164112.14	-1.11616	1.0795	0.00157983	0.0069226	protein_coding	SMIM43	Down
ENSG00000232439.1	-1.33307	0.342177	0.00159578	0.00698074	processed_pseudogene	RPL18AP7	Down
ENSG00000134470.21	-1.02197	1.12915	0.0016264	0.00709286	protein_coding	IL15RA	Down
ENSG00000148357.18	-1.45517	0.411862	0.0016638	0.00724014	protein_coding	HMCN2	Down
ENSG00000132122.12	-0.647821	2.75276	0.00170667	0.00738847	protein_coding	SPATA6	Down
ENSG00000145808.10	-0.68984	2.50605	0.0017185	0.00742197	protein_coding	ADAMTS19	Down
ENSG00000232573.1	-0.767912	1.92605	0.0017438	0.00751252	processed_pseudogene	RPL3P4	Down
ENSG00000213553.4	-0.683299	2.32754	0.00175843	0.00755681	processed_pseudogene	RPLP0P6	Down
ENSG00000180914.11	-1.11296	0.920874	0.00181435	0.00775868	protein_coding	OXTR	Down
ENSG00000181649.8	-1.21419	0.897237	0.00181838	0.00777167	protein_coding	PHLDA2	Down
ENSG00000167207.14	-1.41711	-0.124176	0.00183817	0.00783908	protein_coding	NOD2	Down
ENSG00000161509.14	-0.634718	2.87849	0.00188934	0.00802443	protein_coding	GRIN2C	Down
ENSG00000171476.22	-0.717155	2.16563	0.00189012	0.00802555	protein_coding	HOPX	Down
ENSG00000105639.20	-0.844989	1.97055	0.00193448	0.00819386	protein_coding	JAK3	Down
ENSG00000050165.19	-0.691449	2.91856	0.00195581	0.00826181	protein_coding	DKK3	Down
ENSG00000177045.11	-0.726484	2.10294	0.00201738	0.00847831	protein_coding	SIX5	Down
ENSG00000149654.11	-1.46399	-0.0258699	0.00212057	0.00881706	protein_coding	CDH22	Down
ENSG00000160111.15	-1.13972	1.03728	0.0021978	0.00909461	protein_coding	CPAMD8	Down
ENSG00000165029.17	-0.716034	2.95989	0.00220635	0.0091203	protein_coding	ABCA1	Down
ENSG00000119782.14	-0.909165	1.70744	0.00229049	0.00941829	protein_coding	FKBP1B	Down
ENSG00000157388.20	-0.753623	2.09624	0.00234284	0.0095881	protein_coding	CACNA1D	Down
ENSG00000187867.10	-1.25821	0.524647	0.00237954	0.00971028	protein_coding	PALM3	Down
ENSG00000085552.18	-1.03743	1.49094	0.00240106	0.00978023	protein_coding	IGSF9	Down
ENSG00000150556.17	-1.02176	1.2662	0.00241427	0.00981942	protein_coding	LYPD6B	Down
ENSG00000091536.20	-0.935263	1.36224	0.00241894	0.0098274	protein_coding	MYO15A	Down
ENSG00000184985.16	-1.0141	0.96976	0.00242715	0.00985821	protein_coding	SORCS2	Down
ENSG00000277287.1	-1.32207	0.537275	0.0024287	0.00985936	lncRNA	ENSG00000277287	Down
ENSG00000172350.10	-0.625811	2.54053	0.00251053	0.0101212	protein_coding	ABCG4	Down
ENSG00000160401.15	-0.703327	2.13492	0.00258471	0.0103687	protein_coding	CFAP157	Down
ENSG00000197258.5	-0.730836	2.32836	0.00259227	0.0103937	processed_pseudogene	EIF4BP6	Down
ENSG00000258704.7	-0.859186	1.59683	0.00266266	0.0106268	transcribed_unitary_pseudogene	SRP54-AS1	Down
ENSG00000006638.13	-0.784627	1.61047	0.00267056	0.0106556	protein_coding	TBXA2R	Down
ENSG00000104435.14	-1.2932	0.465432	0.00267751	0.0106725	protein_coding	STMN2	Down
ENSG00000205041.1	-0.707482	2.13038	0.0026975	0.0107412	lncRNA	ENSG00000205041	Down
ENSG00000099617.4	-0.59644	2.50451	0.00285225	0.011274	protein_coding	EFNA2	Down
ENSG00000158813.18	-0.594186	2.77555	0.00288257	0.0113766	protein_coding	EDA	Down
ENSG00000178343.5	-0.647623	2.42356	0.00290001	0.0114396	protein_coding	SHISA3	Down
ENSG00000151572.18	-0.900988	1.38139	0.00291542	0.0114859	protein_coding	ANO4	Down
ENSG00000213023.11	-0.612536	2.44385	0.00298516	0.0117252	protein_coding	SYT3	Down
ENSG00000139187.10	-0.60706	2.45033	0.00299448	0.0117499	protein_coding	KLRG1	Down
ENSG00000233967.7	-1.22552	0.229847	0.00300315	0.011778	lncRNA	ENSG00000233967	Down
ENSG00000142347.19	-0.956401	1.48694	0.00304429	0.0119214	protein_coding	MYO1F	Down
ENSG00000105251.11	-1.03934	1.27852	0.00310794	0.0121585	protein_coding	SHD	Down
ENSG00000146352.13	-0.772919	1.78084	0.00312434	0.012211	protein_coding	CLVS2	Down
ENSG00000140876.11	-0.962002	1.0934	0.0031445	0.01228	protein_coding	NUDT7	Down
ENSG00000043591.6	-0.922062	1.25099	0.00321333	0.0125144	protein_coding	ADRB1	Down
ENSG00000265982.1	-1.28416	0.376045	0.00322896	0.0125533	unprocessed_pseudogene	ENSG00000265982	Down
ENSG00000226051.9	-1.00219	0.951152	0.00326412	0.0126679	lncRNA	ZNF503-AS1	Down
ENSG00000267523.1	-1.06328	0.635064	0.00328692	0.0127279	lncRNA	ENSG00000267523	Down
ENSG00000233639.8	-0.684835	2.33034	0.00333948	0.0128995	lncRNA	PANTR1	Down
ENSG00000175874.10	-1.01024	0.903208	0.00336281	0.0129608	protein_coding	CREG2	Down
ENSG00000171954.13	-1.36549	0.568612	0.00340972	0.0131221	protein_coding	CYP4F22	Down
ENSG00000100346.18	-1.32064	-0.068561	0.00347488	0.0133367	protein_coding	CACNA1I	Down
ENSG00000220842.6	-0.595174	2.48812	0.00351514	0.0134549	processed_pseudogene	RPL21P16	Down
ENSG00000080644.16	-0.644817	2.717	0.00363925	0.0138417	protein_coding	CHRNA3	Down
ENSG00000267106.9	-0.585401	2.41484	0.00377221	0.0142883	lncRNA	ZNF561-AS1	Down
ENSG00000214223.4	-0.788181	1.66577	0.00384071	0.0145055	processed_pseudogene	HNRNPA1P10	Down
ENSG00000105479.16	-1.2799	0.240827	0.00395881	0.014894	protein_coding	ODAD1	Down
ENSG00000105664.11	-0.735451	1.83209	0.00399076	0.0149889	protein_coding	COMP	Down
ENSG00000168671.10	-0.626871	2.55765	0.00400735	0.0150316	protein_coding	UGT3A2	Down
ENSG00000144331.20	-0.673733	2.25573	0.00419145	0.0156112	protein_coding	ZNF385B	Down
ENSG00000136149.6	-1.20219	0.0119215	0.0042336	0.0157425	processed_pseudogene	RPL13AP25	Down
ENSG00000185666.15	-0.817255	1.79958	0.00425195	0.0157827	protein_coding	SYN3	Down
ENSG00000135519.8	-0.819884	1.8076	0.00434305	0.01608	protein_coding	KCNH3	Down
ENSG00000007171.18	-0.631154	2.57097	0.00436471	0.0161372	protein_coding	NOS2	Down
ENSG00000260528.6	-1.12887	0.24796	0.00450631	0.0165862	lncRNA	FAM157C	Down
ENSG00000104848.2	-1.07702	0.672563	0.00457688	0.0168221	protein_coding	KCNA7	Down
ENSG00000206120.11	-1.3154	0.334364	0.00458668	0.0168542	transcribed_unitary_pseudogene	EGFEM1P	Down
ENSG00000186642.16	-1.25833	0.45738	0.00462362	0.016962	protein_coding	PDE2A	Down
ENSG00000145832.15	-0.622938	2.12491	0.00463857	0.0170008	protein_coding	SLC25A48	Down
ENSG00000239552.2	-1.04395	0.861435	0.0047369	0.0173003	lncRNA	HOXB-AS2	Down
ENSG00000105289.15	-0.703152	1.98111	0.00476083	0.0173755	protein_coding	TJP3	Down
ENSG00000176692.8	-0.775712	1.60157	0.00514349	0.018513	protein_coding	FOXC2	Down
ENSG00000249565.2	-0.905668	0.973016	0.00514362	0.018513	processed_pseudogene	SERBP1P5	Down
ENSG00000162913.10	-0.979124	0.857118	0.00535638	0.0191859	lncRNA	OBSCN-AS1	Down
ENSG00000212123.4	-0.803601	1.48646	0.00540456	0.0193142	protein_coding	PRR22	Down
ENSG00000095587.9	-0.657647	2.12764	0.00544379	0.0194144	protein_coding	TLL2	Down
ENSG00000138669.10	-0.710689	2.07137	0.00559594	0.0198694	protein_coding	PRKG2	Down
ENSG00000244932.2	-0.82674	1.36354	0.00572968	0.0202536	unprocessed_pseudogene	ENSG00000244932	Down
ENSG00000163485.17	-0.900951	1.40026	0.00573115	0.0202542	protein_coding	ADORA1	Down
ENSG00000196189.14	-0.623386	2.10991	0.00589713	0.0207469	protein_coding	SEMA4A	Down
ENSG00000059377.18	-0.687858	2.11329	0.00589971	0.0207513	protein_coding	TBXAS1	Down
ENSG00000289288.1	-1.04886	0.896335	0.00591948	0.0207977	lncRNA	ENSG00000289288	Down
ENSG00000181856.15	-1.39347	0.197246	0.00606674	0.0212039	protein_coding	SLC2A4	Down
ENSG00000100276.10	-0.721338	1.89323	0.00610627	0.0213051	protein_coding	RASL10A	Down
ENSG00000172572.7	-1.03559	0.884972	0.0061205	0.02135	protein_coding	PDE3A	Down
ENSG00000117115.13	-0.797071	1.61295	0.00614822	0.0214227	protein_coding	PADI2	Down
ENSG00000112183.15	-1.07027	0.677004	0.0061604	0.0214508	protein_coding	RBM24	Down
ENSG00000159958.7	-0.604901	2.44933	0.00617436	0.0214796	protein_coding	TNFRSF13C	Down
ENSG00000040731.10	-0.797864	1.51661	0.00617643	0.0214796	protein_coding	CDH10	Down
ENSG00000132669.14	-0.6328	2.3882	0.00624648	0.021654	protein_coding	RIN2	Down
ENSG00000116329.12	-0.657699	2.2625	0.00632187	0.0218716	protein_coding	OPRD1	Down
ENSG00000273145.1	-1.03297	0.419087	0.00640097	0.0220809	lncRNA	ENSG00000273145	Down
ENSG00000214425.9	-0.907045	1.35937	0.00640916	0.0220953	transcribed_unprocessed_pseudogene	LRRC37A4P	Down
ENSG00000056291.19	-1.20024	0.159478	0.00644769	0.0222232	protein_coding	NPFFR2	Down
ENSG00000181652.20	-1.1753	0.202118	0.00665693	0.0228235	protein_coding	ATG9B	Down
ENSG00000267128.2	-1.29069	0.124677	0.00676311	0.0231317	lncRNA	RNF157-AS1	Down
ENSG00000137571.11	-0.631511	2.80685	0.00677115	0.0231491	protein_coding	SLCO5A1	Down
ENSG00000088002.12	-1.12188	0.30089	0.006777	0.0231624	protein_coding	SULT2B1	Down
ENSG00000064195.7	-0.960787	0.749063	0.0068242	0.0232642	protein_coding	DLX3	Down
ENSG00000174370.12	-0.611445	2.296	0.00684014	0.0233084	protein_coding	C11orf45	Down
ENSG00000081923.15	-0.985222	0.989347	0.00702672	0.0238143	protein_coding	ATP8B1	Down
ENSG00000162849.16	-1.28216	-0.106403	0.00706021	0.0239072	protein_coding	KIF26B	Down
ENSG00000119686.10	-1.08153	0.820557	0.00710826	0.0240541	protein_coding	FLVCR2	Down
ENSG00000122420.10	-0.827827	1.34071	0.00714339	0.0241416	protein_coding	PTGFR	Down
ENSG00000267199.1	-1.13855	0.0280028	0.00714647	0.0241416	lncRNA	ENSG00000267199	Down
ENSG00000110628.16	-1.05284	1.03383	0.00728679	0.0245307	protein_coding	SLC22A18	Down
ENSG00000269934.3	-1.24893	0.360923	0.00732237	0.0246334	lncRNA	ENSG00000269934	Down
ENSG00000286431.1	-0.812523	1.48698	0.00744897	0.0249529	lncRNA	ENSG00000286431	Down
ENSG00000105641.4	-0.795211	1.54355	0.00746708	0.0249991	protein_coding	SLC5A5	Down
ENSG00000137726.17	-1.0427	1.13002	0.00746757	0.0249991	protein_coding	FXYD6	Down
ENSG00000124493.14	-1.16878	-0.110775	0.00750002	0.0250863	protein_coding	GRM4	Down
ENSG00000183092.18	-0.75847	1.62417	0.00756122	0.0252531	protein_coding	BEGAIN	Down
ENSG00000162069.16	-1.00665	0.477902	0.00760667	0.0253886	protein_coding	BICDL2	Down
ENSG00000164161.10	-0.703997	1.78314	0.00765727	0.0255302	protein_coding	HHIP	Down
ENSG00000274080.1	-1.02704	0.692672	0.00840709	0.0275769	lncRNA	ENSG00000274080	Down
ENSG00000148344.11	-0.817364	1.08319	0.00852857	0.027905	protein_coding	PTGES	Down
ENSG00000145794.17	-0.652437	1.91865	0.00880318	0.0286177	protein_coding	MEGF10	Down
ENSG00000234546.5	-1.08345	0.898781	0.00910627	0.029468	lncRNA	LNCTAM34A	Down
ENSG00000205089.8	-1.11987	0.393762	0.00913841	0.0295598	protein_coding	CCNI2	Down
ENSG00000244414.7	-1.23309	-0.00328648	0.0092574	0.0298334	protein_coding	CFHR1	Down
ENSG00000234630.1	-0.87812	1.74338	0.00951759	0.0304389	lncRNA	ENSG00000234630	Down
ENSG00000213904.10	-0.926139	0.910205	0.00951953	0.0304389	lncRNA	LIPE-AS1	Down
ENSG00000177453.7	-0.906622	0.938712	0.00952129	0.0304389	protein_coding	NIM1K	Down
ENSG00000179899.8	-0.872867	1.06117	0.0095758	0.0305506	processed_pseudogene	PHC1P1	Down
ENSG00000233297.4	-1.51956	0.111791	0.0095848	0.0305731	unprocessed_pseudogene	RASA4DP	Down
ENSG00000270728.1	-0.955412	1.05837	0.00974074	0.0309882	processed_pseudogene	ENSG00000270728	Down
ENSG00000189171.15	-0.588122	2.44775	0.00977769	0.0310615	protein_coding	S100A13	Down
ENSG00000173210.20	-1.24514	0.121181	0.00982086	0.0311796	protein_coding	ABLIM3	Down
