# Supplementary material for: Phase separation of YAP-MAML2 differentially regulates the transcriptome
Source: Proc Natl Acad Sci U S A. 2024 Feb 5;121(7):e2310430121. doi: 10.1073/pnas.2310430121 (PMC10873646; doi:10.1073/pnas.2310430121)
Supplement: Supplementary file 4 — Dataset S03 (XLSX) [file pnas.2310430121.sd03.xlsx]

## Sheet: YAP-MAML2-PS
gene_id	logFC	logCPM	PValue	FDR	gene_type	gene_name	threshold
ENSG00000148677.7	-1.25885	10.3288	1.20858e-36	1.89916e-32	protein_coding	ANKRD1	Down
ENSG00000170477.13	-1.16424	4.92204	3.0418e-23	1.5933e-19	protein_coding	KRT4	Down
ENSG00000137801.11	-0.958108	5.64929	8.90564e-22	3.49858e-18	protein_coding	THBS1	Down
ENSG00000197376.3	-1.84945	2.15349	3.49147e-16	1.0973e-12	transcribed_processed_pseudogene	ENSG00000197376	Down
ENSG00000118523.6	-0.693742	10.2404	6.66946e-16	1.74673e-12	protein_coding	CCN2	Down
ENSG00000228495.2	-1.96981	2.0329	1.25754e-15	2.82301e-12	lncRNA	LINC01013	Down
ENSG00000142871.18	-0.639761	10.1836	7.31674e-15	1.43719e-11	protein_coding	CCN1	Down
ENSG00000070404.10	-0.648456	6.61637	2.14139e-14	3.73886e-11	protein_coding	FSTL3	Down
ENSG00000153904.21	-0.606903	8.0596	6.47262e-14	1.01711e-10	protein_coding	DDAH1	Down
ENSG00000198796.7	-0.764476	4.52203	1.25447e-11	1.51636e-08	protein_coding	ALPK2	Down
ENSG00000282057.1	-1.08129	3.82463	1.43002e-11	1.60509e-08	lncRNA	ENSG00000282057	Down
ENSG00000107984.10	-0.754522	5.06689	2.03249e-11	2.12924e-08	protein_coding	DKK1	Down
ENSG00000148926.10	-0.597343	5.71532	2.81352e-10	2.21058e-07	protein_coding	ADM	Down
ENSG00000173083.16	-0.596685	5.29268	3.92346e-10	2.93587e-07	protein_coding	HPSE	Down
ENSG00000115009.13	-1.47363	1.7527	1.56616e-09	1.02544e-06	protein_coding	CCL20	Down
ENSG00000134531.10	-1.03557	2.93146	1.00077e-08	5.8245e-06	protein_coding	EMP1	Down
ENSG00000255248.10	-2.479	0.127796	4.02903e-08	1.75867e-05	lncRNA	MIR100HG	Down
ENSG00000095596.12	-0.930521	2.70696	8.40383e-08	3.47521e-05	protein_coding	CYP26A1	Down
ENSG00000169067.4	-0.854257	3.0907	4.62593e-07	0.000176059	protein_coding	ACTBL2	Down
ENSG00000181381.15	-1.69865	0.842332	4.70566e-07	0.000176059	protein_coding	DDX60L	Down
ENSG00000243137.8	-0.919137	2.82248	1.14288e-06	0.000399092	protein_coding	PSG4	Down
ENSG00000286502.1	-1.18224	1.9122	1.34309e-06	0.000458812	lncRNA	ENSG00000286502	Down
ENSG00000226741.2	-1.81108	0.636896	1.93837e-06	0.000634572	lncRNA	LINC02554	Down
ENSG00000277367.1	-2.2561	0.255947	2.05404e-06	0.000655238	processed_pseudogene	NEK2P1	Down
ENSG00000125414.19	-1.13246	2.54451	2.08488e-06	0.000655238	protein_coding	MYH2	Down
ENSG00000224687.2	-1.08751	1.9939	8.9002e-06	0.00233096	lncRNA	RASAL2-AS1	Down
ENSG00000221869.5	-0.724099	2.94526	1.1259e-05	0.00280832	protein_coding	CEBPD	Down
ENSG00000128683.14	-0.684729	3.05219	1.98988e-05	0.00466702	protein_coding	GAD1	Down
ENSG00000251002.9	-2.01858	0.0898865	4.41398e-05	0.00867015	lncRNA	ENSG00000251002	Down
ENSG00000277462.2	-0.674602	2.89998	7.05555e-05	0.012892	protein_coding	ZNF670	Down
ENSG00000180730.5	-0.58429	3.61135	7.42502e-05	0.0134111	protein_coding	SHISA2	Down
ENSG00000007171.18	-0.793762	2.68865	0.000135125	0.0216668	protein_coding	NOS2	Down
ENSG00000138061.12	-0.77125	2.85396	0.000179843	0.0268128	protein_coding	CYP1B1	Down
ENSG00000005187.12	-0.941336	1.76691	0.000224384	0.0320542	protein_coding	ACSM3	Down
ENSG00000267530.4	-0.582232	3.05254	0.000247764	0.0338554	lncRNA	LINC01836	Down
ENSG00000161992.6	-1.58538	0.108487	0.000348295	0.0437849	protein_coding	PRR35	Down
ENSG00000156265.16	-1.32981	0.933247	0.000359698	0.0438162	protein_coding	MAP3K7CL	Down
ENSG00000234327.9	-0.817072	2.0767	0.000385556	0.0466049	lncRNA	ZNF232-AS1	Down
ENSG00000146674.16	-0.809618	2.24642	0.000496388	0.0545472	protein_coding	IGFBP3	Down
ENSG00000173391.9	-0.700471	2.25265	0.000574773	0.0610269	protein_coding	OLR1	Down
ENSG00000100311.17	-1.02536	1.65669	0.000734142	0.0739507	protein_coding	PDGFB	Down
ENSG00000174358.16	-1.06007	1.11765	0.000858597	0.0817697	protein_coding	SLC6A19	Down
ENSG00000227008.2	-1.48961	0.0271386	0.00101421	0.0943035	processed_pseudogene	RPS24P19	Down
ENSG00000133110.15	-0.600141	2.58221	0.00108408	0.0979039	protein_coding	POSTN	Down
ENSG00000006327.14	1.08997	5.56609	3.4392e-33	2.70218e-29	protein_coding	TNFRSF12A	Up
ENSG00000012171.20	1.15764	3.7357	2.96343e-12	4.23339e-09	protein_coding	SEMA3B	Up
ENSG00000120875.9	1.28706	2.78691	9.90296e-12	1.29679e-08	protein_coding	DUSP4	Up
ENSG00000198732.11	0.683192	4.91966	3.01308e-11	2.95922e-08	protein_coding	SMOC1	Up
ENSG00000182095.15	0.611672	7.59391	4.37346e-11	4.04262e-08	protein_coding	TNRC18	Up
ENSG00000124942.14	0.817283	7.55228	1.42071e-10	1.24028e-07	protein_coding	AHNAK	Up
ENSG00000078269.15	0.661393	4.85309	2.76134e-10	2.21058e-07	protein_coding	SYNJ2	Up
ENSG00000095951.17	0.62141	5.31926	5.21044e-09	3.14911e-06	protein_coding	HIVEP1	Up
ENSG00000080573.7	0.913641	3.94425	1.10297e-08	6.19004e-06	protein_coding	COL5A3	Up
ENSG00000138131.4	1.1152	2.8306	1.17222e-08	6.3518e-06	protein_coding	LOXL4	Up
ENSG00000198910.14	1.05828	2.73726	1.95784e-08	9.93169e-06	protein_coding	L1CAM	Up
ENSG00000007384.15	0.612407	4.73466	3.70858e-08	1.66505e-05	protein_coding	RHBDF1	Up
ENSG00000140044.13	0.920327	3.54048	1.33423e-07	5.37593e-05	protein_coding	JDP2	Up
ENSG00000152137.8	1.20628	1.91747	4.27225e-07	0.000167835	protein_coding	HSPB8	Up
ENSG00000177519.4	0.727883	3.7705	1.82157e-06	0.000609025	protein_coding	RPRM	Up
ENSG00000079337.16	0.793349	2.73013	8.52081e-06	0.00226942	protein_coding	RAPGEF3	Up
ENSG00000250899.3	0.648281	3.56202	9.54146e-06	0.00245794	lncRNA	ENSG00000250899	Up
ENSG00000186174.13	0.639029	3.83629	1.75967e-05	0.00425407	protein_coding	BCL9L	Up
ENSG00000229807.13	0.66231	10.0737	3.22359e-05	0.00693912	lncRNA	XIST	Up
ENSG00000196159.14	0.617167	4.66358	4.13034e-05	0.00849292	protein_coding	FAT4	Up
ENSG00000234424.2	1.40439	0.802936	4.40966e-05	0.00867015	unprocessed_pseudogene	ENSG00000234424	Up
ENSG00000269821.1	0.596127	3.83256	8.06712e-05	0.0142435	lncRNA	KCNQ1OT1	Up
ENSG00000213626.13	0.707861	2.88194	8.79885e-05	0.0153628	protein_coding	LBH	Up
ENSG00000074047.22	0.592489	4.04877	0.000110095	0.0182108	protein_coding	GLI2	Up
ENSG00000166448.15	1.45869	0.680454	0.000111751	0.0182922	protein_coding	TMEM130	Up
ENSG00000261971.9	0.702294	2.92129	0.000138131	0.0219251	lncRNA	MMP25-AS1	Up
ENSG00000279873.2	1.58137	0.460374	0.00023032	0.0324899	lncRNA	LINC01126	Up
ENSG00000248213.3	1.08998	1.4393	0.000273684	0.0370747	processed_pseudogene	CICP16	Up
ENSG00000158008.10	1.31675	1.00587	0.00028651	0.0381544	protein_coding	EXTL1	Up
ENSG00000091592.16	1.09264	1.14156	0.000318429	0.0413537	protein_coding	NLRP1	Up
ENSG00000232618.2	1.57928	0.358841	0.000329305	0.0424155	lncRNA	ENSG00000232618	Up
ENSG00000121716.21	0.668396	2.63542	0.000342639	0.0434212	protein_coding	PILRB	Up
ENSG00000268362.6	0.63099	2.80587	0.000358826	0.0438162	lncRNA	ENSG00000268362	Up
ENSG00000260597.1	0.669004	2.70205	0.000436901	0.0508553	lncRNA	ENSG00000260597	Up
ENSG00000233483.3	1.50202	-0.0692306	0.000458584	0.0522119	transcribed_unitary_pseudogene	EFCAB15P	Up
ENSG00000146205.15	0.755905	2.04947	0.000469815	0.0527333	protein_coding	ANO7	Up
ENSG00000181291.8	0.692844	2.65371	0.000509048	0.0551668	protein_coding	TMEM132E	Up
ENSG00000228327.4	0.610485	3.04193	0.000533215	0.05739	transcribed_unprocessed_pseudogene	ENSG00000228327	Up
ENSG00000118263.15	0.622501	2.71613	0.000630974	0.0665444	protein_coding	KLF7	Up
ENSG00000166897.16	0.606313	2.70316	0.00071348	0.073107	protein_coding	ELFN2	Up
ENSG00000286004.1	1.40276	0.522032	0.000845489	0.0810123	lncRNA	ENSG00000286004	Up
ENSG00000175505.11	1.20134	0.852597	0.000925659	0.0876112	protein_coding	CLCF1	Up
ENSG00000172346.15	1.08692	1.14818	0.0010263	0.0945738	protein_coding	CSDC2	Up
ENSG00000281344.1	0.580984	2.72318	0.0010653	0.0973266	lncRNA	HELLPAR	Up
