# Supplementary material for: Phase separation of YAP-MAML2 differentially regulates the transcriptome
Source: Proc Natl Acad Sci U S A. 2024 Feb 5;121(7):e2310430121. doi: 10.1073/pnas.2310430121 (PMC10873646; doi:10.1073/pnas.2310430121)
Supplement: Supplementary file 5 — Dataset S04 (XLSX) [file pnas.2310430121.sd04.xlsx]

## Sheet: YAP-MAML2 SPARK-OFF control
gene_id	logFC	logCPM	PValue	FDR	gene_type	gene_name	threshold
ENSG00000048162.22	-0.936903	4.7257	4.79301e-13	4.70385e-09	protein_coding	NOP16	Down
ENSG00000109971.14	-0.997272	11.1698	1.65006e-11	8.57701e-08	protein_coding	HSPA8	Down
ENSG00000145220.14	-0.700887	5.77958	4.58363e-09	1.19129e-05	protein_coding	LYAR	Down
ENSG00000103257.9	-0.855982	6.6364	1.00666e-08	1.98674e-05	protein_coding	SLC7A5	Down
ENSG00000111845.5	-0.916764	5.83033	1.14664e-08	1.98674e-05	protein_coding	PAK1IP1	Down
ENSG00000159399.10	-0.972511	5.19907	1.3948e-08	2.17506e-05	protein_coding	HK2	Down
ENSG00000120694.20	-0.658939	7.42508	2.46861e-08	3.49958e-05	protein_coding	HSPH1	Down
ENSG00000113356.13	-0.728949	5.49349	3.91055e-08	4.69085e-05	protein_coding	POLR3G	Down
ENSG00000053372.5	-0.696731	6.60265	4.37832e-08	4.87683e-05	protein_coding	MRTO4	Down
ENSG00000082516.9	-0.669781	5.56919	1.02488e-07	0.000106546	protein_coding	GEMIN5	Down
ENSG00000114767.7	-0.597349	5.84229	1.13298e-07	0.000110424	protein_coding	RRP9	Down
ENSG00000080608.10	-0.805432	5.62968	1.20756e-07	0.000110768	protein_coding	PUM3	Down
ENSG00000163938.17	-0.777947	9.06176	1.29886e-07	0.000112525	protein_coding	GNL3	Down
ENSG00000165732.14	-0.589952	8.89107	1.70961e-07	0.000130498	protein_coding	DDX21	Down
ENSG00000197498.13	-0.69119	7.14243	1.80747e-07	0.000130498	protein_coding	RPF2	Down
ENSG00000110104.13	-0.726832	4.87419	1.92475e-07	0.000130498	protein_coding	CCDC86	Down
ENSG00000166166.13	-0.663549	4.94167	2.39563e-07	0.000150034	protein_coding	TRMT61A	Down
ENSG00000165271.17	-0.690636	5.11639	2.76505e-07	0.000165839	protein_coding	NOL6	Down
ENSG00000145990.11	-0.750995	3.77978	3.97657e-07	0.000229669	protein_coding	GFOD1	Down
ENSG00000115946.8	-0.68131	5.5301	4.19403e-07	0.000233578	protein_coding	PNO1	Down
ENSG00000151012.13	-0.975295	4.72552	5.86249e-07	0.000292816	protein_coding	SLC7A11	Down
ENSG00000239900.14	-0.641742	4.3135	5.90508e-07	0.000292816	protein_coding	ADSL	Down
ENSG00000174177.13	-0.601899	5.00122	6.0984e-07	0.000292816	protein_coding	CTU2	Down
ENSG00000091127.14	-0.611173	5.12065	7.38932e-07	0.000338909	protein_coding	PUS7	Down
ENSG00000065183.16	-0.683265	7.40666	7.95552e-07	0.000354453	protein_coding	WDR3	Down
ENSG00000141378.15	-0.645511	5.94889	8.29576e-07	0.000359345	protein_coding	PTRH2	Down
ENSG00000124784.9	-0.587547	5.94715	9.41545e-07	0.000396823	protein_coding	RIOK1	Down
ENSG00000136718.10	-0.601833	5.63866	9.83268e-07	0.000403502	protein_coding	IMP4	Down
ENSG00000164338.10	-0.704528	6.0118	1.10357e-06	0.000441259	protein_coding	UTP15	Down
ENSG00000198042.11	-0.699833	5.26064	1.90045e-06	0.000740889	protein_coding	MAK16	Down
ENSG00000179041.4	-0.657165	4.40039	3.21125e-06	0.0011128	protein_coding	RRS1	Down
ENSG00000110721.12	-0.617039	4.38409	6.32623e-06	0.00167206	protein_coding	CHKA	Down
ENSG00000135521.9	-0.679524	5.74805	7.1049e-06	0.00181629	protein_coding	LTV1	Down
ENSG00000083635.8	-0.587578	3.98952	1.34958e-05	0.00289594	protein_coding	NUFIP1	Down
ENSG00000117877.11	-0.884807	2.13684	1.3756e-05	0.00289879	protein_coding	POLR1G	Down
ENSG00000086061.16	-0.613377	9.30193	1.57485e-05	0.00318792	protein_coding	DNAJA1	Down
ENSG00000149218.5	-0.603691	3.8474	1.60145e-05	0.00318792	protein_coding	ENDOD1	Down
ENSG00000227543.5	-1.32031	0.625772	1.79381e-05	0.00349659	lncRNA	SPAG5-AS1	Down
ENSG00000128965.13	-0.958585	2.31741	1.88628e-05	0.00359024	protein_coding	CHAC1	Down
ENSG00000143498.18	-0.716343	4.47207	3.20828e-05	0.00555887	protein_coding	TAF1A	Down
ENSG00000140650.13	-0.609753	4.35368	3.35654e-05	0.00568933	protein_coding	PMM2	Down
ENSG00000111424.12	-0.887285	2.39166	4.83913e-05	0.00789688	protein_coding	VDR	Down
ENSG00000134987.13	-0.583067	6.74576	5.03684e-05	0.00801474	protein_coding	WDR36	Down
ENSG00000173145.11	-0.663744	7.33784	5.35757e-05	0.00827188	protein_coding	NOC3L	Down
ENSG00000089048.15	-0.697036	7.08988	9.01346e-05	0.0114273	protein_coding	ESF1	Down
ENSG00000124383.9	-0.636735	6.67993	9.8196e-05	0.0122425	protein_coding	MPHOSPH10	Down
ENSG00000110172.12	-0.58773	6.7662	0.000110331	0.0132347	protein_coding	CHORDC1	Down
ENSG00000143333.7	-0.673381	3.19809	0.000156523	0.0170687	protein_coding	RGS16	Down
ENSG00000181788.4	-0.60084	3.94677	0.000315942	0.02771	protein_coding	SIAH2	Down
ENSG00000111181.13	-1.35305	0.10174	0.000323625	0.0280367	protein_coding	SLC6A12	Down
ENSG00000184441.4	-1.26621	0.374793	0.000330116	0.028141	lncRNA	ENSG00000184441	Down
ENSG00000113739.11	-0.712292	5.14976	0.000338909	0.0285706	protein_coding	STC2	Down
ENSG00000111012.10	-0.742371	1.99465	0.000389208	0.0314472	protein_coding	CYP27B1	Down
ENSG00000101187.16	-0.761775	3.05503	0.00048954	0.0373278	protein_coding	SLCO4A1	Down
ENSG00000155100.11	-0.5865	5.88953	0.000490715	0.0373278	protein_coding	OTUD6B	Down
ENSG00000132326.12	-0.733354	2.8439	0.00078903	0.0484436	protein_coding	PER2	Down
ENSG00000287707.1	-1.46743	0.787933	0.000795953	0.0484436	lncRNA	ENSG00000287707	Down
ENSG00000179598.6	-0.645254	3.71884	0.00085918	0.0504118	protein_coding	PLD6	Down
ENSG00000158813.18	-0.681959	2.50219	0.000862163	0.0504118	protein_coding	EDA	Down
ENSG00000277156.1	-1.41469	0.263634	0.00091197	0.0519891	processed_pseudogene	TOMM40P1	Down
ENSG00000237172.4	-1.27669	0.245349	0.00117366	0.0604026	protein_coding	B3GNT9	Down
ENSG00000289092.1	-0.730462	1.61711	0.00149573	0.0682002	lncRNA	ENSG00000289092	Down
ENSG00000239789.6	-0.654132	2.41288	0.00177642	0.0752756	protein_coding	MRPS17	Down
ENSG00000287562.1	-0.600255	2.43274	0.0017953	0.0754605	lncRNA	ENSG00000287562	Down
ENSG00000182795.13	-1.18368	0.185519	0.00267003	0.0929384	protein_coding	C1orf116	Down
ENSG00000163346.17	0.84351	5.18338	6.0329e-13	4.70385e-09	protein_coding	PBXIP1	Up
ENSG00000165879.9	0.98127	3.79527	1.46853e-09	4.85788e-06	protein_coding	FRAT1	Up
ENSG00000175643.10	0.731353	5.20979	1.55761e-09	4.85788e-06	protein_coding	RMI2	Up
ENSG00000185262.9	0.631387	6.16547	1.0928e-08	1.98674e-05	protein_coding	UBALD2	Up
ENSG00000104081.14	0.961419	2.89216	3.52328e-08	4.57851e-05	protein_coding	BMF	Up
ENSG00000143578.16	0.895745	3.66443	1.63354e-07	0.000130498	protein_coding	CREB3L4	Up
ENSG00000114626.18	0.942702	4.11704	1.87935e-07	0.000130498	protein_coding	ABTB1	Up
ENSG00000105204.14	0.985426	3.67936	2.40532e-07	0.000150034	protein_coding	DYRK1B	Up
ENSG00000250012.2	1.27971	1.70817	5.71494e-07	0.000292816	lncRNA	SLC41A3-AS1	Up
ENSG00000160703.16	0.719172	4.75926	2.39157e-06	0.000909613	protein_coding	NLRX1	Up
ENSG00000111653.20	0.702931	5.48749	3.39347e-06	0.00112591	protein_coding	ING4	Up
ENSG00000138131.4	0.9956	2.25902	3.88725e-06	0.0012371	protein_coding	LOXL4	Up
ENSG00000090238.12	0.702433	5.26592	4.4931e-06	0.00136808	protein_coding	YPEL3	Up
ENSG00000178878.13	0.794686	2.81464	4.56204e-06	0.00136808	protein_coding	APOLD1	Up
ENSG00000165029.17	0.860448	3.22768	5.05096e-06	0.00140653	protein_coding	ABCA1	Up
ENSG00000279692.1	0.94897	2.30867	6.02475e-06	0.00164824	TEC	ENSG00000279692	Up
ENSG00000229809.9	0.645659	4.06778	6.81094e-06	0.00177016	protein_coding	ZNF688	Up
ENSG00000213888.3	0.843383	2.92523	7.81796e-06	0.00193513	lncRNA	LINC01521	Up
ENSG00000275263.1	1.82251	-0.0150933	1.00885e-05	0.00238434	lncRNA	ENSG00000275263	Up
ENSG00000133466.14	0.729609	3.53857	1.162e-05	0.00262612	protein_coding	C1QTNF6	Up
ENSG00000132702.13	0.924375	2.16281	1.35378e-05	0.00289594	protein_coding	HAPLN2	Up
ENSG00000122971.9	0.585085	4.40219	1.35567e-05	0.00289594	protein_coding	ACADS	Up
ENSG00000288856.1	1.14703	2.06465	1.59997e-05	0.00318792	lncRNA	ENSG00000288856	Up
ENSG00000229043.3	0.758105	3.47918	1.61501e-05	0.00318792	lncRNA	ZFAND2A-DT	Up
ENSG00000054983.17	0.898041	2.34653	2.35189e-05	0.00431475	protein_coding	GALC	Up
ENSG00000228451.4	1.06032	1.49116	2.38899e-05	0.00433185	transcribed_processed_pseudogene	SDAD1P1	Up
ENSG00000171227.7	1.22907	1.55642	2.82996e-05	0.00507245	protein_coding	TMEM37	Up
ENSG00000222020.4	0.989084	1.63021	3.33059e-05	0.00568933	lncRNA	HDAC4-AS1	Up
ENSG00000171045.16	0.599946	3.76378	4.91038e-05	0.00789688	protein_coding	TSNARE1	Up
ENSG00000251095.8	0.728253	3.14815	5.23625e-05	0.00824789	lncRNA	ENSG00000251095	Up
ENSG00000270562.1	1.49879	0.537282	5.31007e-05	0.00827188	lncRNA	ENSG00000270562	Up
ENSG00000104804.8	1.17795	1.20368	5.44697e-05	0.0082836	protein_coding	TULP2	Up
ENSG00000273238.3	0.718249	2.87175	6.51123e-05	0.00940702	protein_coding	TMEM271	Up
ENSG00000128342.5	0.601715	3.80296	6.51506e-05	0.00940702	protein_coding	LIF	Up
ENSG00000274180.1	0.594419	4.39982	6.76217e-05	0.00967424	protein_coding	NATD1	Up
ENSG00000253878.5	0.859454	1.88188	7.0112e-05	0.00981971	lncRNA	ENSG00000253878	Up
ENSG00000179044.16	1.22311	0.719565	7.07531e-05	0.00981971	protein_coding	EXOC3L1	Up
ENSG00000129682.16	1.60246	0.00985901	7.20687e-05	0.00981971	protein_coding	FGF13	Up
ENSG00000074621.14	0.614069	3.96199	7.29607e-05	0.00981971	protein_coding	SLC24A1	Up
ENSG00000289009.1	1.40144	0.559074	7.7307e-05	0.0101305	lncRNA	ENSG00000289009	Up
ENSG00000277459.1	1.6304	0.29515	8.97773e-05	0.0114273	lncRNA	ENSG00000277459	Up
ENSG00000276744.1	1.56869	0.161633	9.89197e-05	0.0122425	lncRNA	ENSG00000276744	Up
ENSG00000259129.6	0.797178	2.77749	0.000113986	0.0134659	lncRNA	LINC00648	Up
ENSG00000105856.14	0.661391	5.17595	0.000122718	0.0142362	protein_coding	HBP1	Up
ENSG00000136235.17	0.842739	2.19796	0.0001265	0.0143989	protein_coding	GPNMB	Up
ENSG00000285410.1	0.73531	3.12091	0.000135189	0.0152763	lncRNA	GABPB1-IT1	Up
ENSG00000226200.7	0.717596	2.58548	0.000157827	0.0170808	lncRNA	SGMS1-AS1	Up
ENSG00000259658.5	0.911824	1.66093	0.000162052	0.0173085	transcribed_unprocessed_pseudogene	ENSG00000259658	Up
ENSG00000187391.22	0.683102	2.98202	0.000165888	0.0174788	protein_coding	MAGI2	Up
ENSG00000106686.17	0.942764	2.05107	0.000167972	0.0175796	protein_coding	SPATA6L	Up
ENSG00000114796.16	0.622571	5.28894	0.000177727	0.0184765	protein_coding	KLHL24	Up
ENSG00000273145.1	1.19699	0.890486	0.00018372	0.018973	lncRNA	ENSG00000273145	Up
ENSG00000049089.15	0.854837	2.46912	0.000193789	0.019623	protein_coding	COL9A2	Up
ENSG00000267213.4	1.09262	1.14438	0.000199301	0.020051	lncRNA	DPY19L3-DT	Up
ENSG00000146411.6	0.652404	3.12005	0.000218203	0.0214357	protein_coding	SLC2A12	Up
ENSG00000228889.8	0.716818	2.86394	0.000238157	0.0229248	lncRNA	UBAC2-AS1	Up
ENSG00000235374.2	0.812068	2.46621	0.000252735	0.0241788	transcribed_processed_pseudogene	SSR4P1	Up
ENSG00000254473.2	0.922673	1.89084	0.000266282	0.0250145	lncRNA	UBQLN1-AS1	Up
ENSG00000123576.5	1.44816	0.0116849	0.000275491	0.0254202	protein_coding	ESX1	Up
ENSG00000233223.4	0.620128	4.32423	0.000300573	0.0274102	lncRNA	ENSG00000233223	Up
ENSG00000285886.1	1.01939	0.894423	0.000304278	0.0275094	lncRNA	ENSG00000285886	Up
ENSG00000186496.12	0.62355	3.23932	0.000307491	0.0275575	protein_coding	ZNF396	Up
ENSG00000177854.8	0.606306	3.58103	0.000315428	0.02771	protein_coding	TMEM187	Up
ENSG00000159588.15	1.48089	-0.0172814	0.000330242	0.028141	protein_coding	CCDC17	Up
ENSG00000289037.1	1.18721	0.509693	0.000342613	0.0285706	lncRNA	LINC01530	Up
ENSG00000225511.7	1.00848	1.08799	0.000405084	0.0325612	transcribed_unprocessed_pseudogene	LINC00475	Up
ENSG00000180425.11	0.59201	3.09139	0.00046236	0.0356933	protein_coding	C11orf71	Up
ENSG00000166664.15	1.38405	0.16206	0.00047148	0.036218	protein_coding	CHRFAM7A	Up
ENSG00000188573.8	0.686339	2.27859	0.000522731	0.0391846	protein_coding	FBLL1	Up
ENSG00000158825.6	1.30565	0.209103	0.000525175	0.0391846	protein_coding	CDA	Up
ENSG00000232160.7	0.895999	1.51621	0.000535635	0.0393995	lncRNA	RAP2C-AS1	Up
ENSG00000186517.14	1.14134	1.10551	0.00053831	0.0394104	protein_coding	ARHGAP30	Up
ENSG00000018280.17	1.41893	0.0983619	0.000543429	0.0395992	protein_coding	SLC11A1	Up
ENSG00000159761.15	0.882163	1.32292	0.000548938	0.0398146	protein_coding	C16orf86	Up
ENSG00000129152.4	1.1274	1.16277	0.000557447	0.0402179	protein_coding	MYOD1	Up
ENSG00000256806.6	0.665262	2.77084	0.000665523	0.0447335	protein_coding	C17orf100	Up
ENSG00000243766.8	1.31096	0.174175	0.000670783	0.0448935	lncRNA	HOTTIP	Up
ENSG00000275765.6	0.918681	1.56817	0.000696279	0.0462007	lncRNA	ENSG00000275765	Up
ENSG00000182791.5	1.22943	0.473949	0.000712248	0.0464719	protein_coding	CCDC87	Up
ENSG00000174282.12	0.894747	2.49534	0.000725816	0.0467379	protein_coding	ZBTB4	Up
ENSG00000243244.7	0.621764	2.71657	0.000750026	0.0475443	protein_coding	STON1	Up
ENSG00000182742.6	0.731638	3.85559	0.000772646	0.0484436	protein_coding	HOXB4	Up
ENSG00000110944.9	1.09034	0.819532	0.000784621	0.0484436	protein_coding	IL23A	Up
ENSG00000168237.18	0.696634	2.58367	0.000791517	0.0484436	protein_coding	GLYCTK	Up
ENSG00000145700.10	1.03618	1.39242	0.000845973	0.0499903	protein_coding	ANKRD31	Up
ENSG00000184489.13	0.745504	2.0996	0.000846315	0.0499903	protein_coding	PTP4A3	Up
ENSG00000272583.1	1.67731	0.314364	0.000906546	0.0519891	lncRNA	ENSG00000272583	Up
ENSG00000109705.8	0.649919	3.52178	0.000915328	0.0519891	protein_coding	NKX3-2	Up
ENSG00000184208.12	0.615157	4.76981	0.000925638	0.0521647	transcribed_unitary_pseudogene	C22orf46	Up
ENSG00000272086.1	0.936311	1.38643	0.000966602	0.0534302	lncRNA	GOLPH3-DT	Up
ENSG00000271826.5	0.91311	1.07357	0.000969651	0.0534302	lncRNA	PLS3-AS1	Up
ENSG00000241764.5	0.736983	1.87692	0.000981342	0.0536949	lncRNA	CBLL1-AS1	Up
ENSG00000120262.10	1.0814	0.629713	0.00102487	0.0558805	protein_coding	CCDC170	Up
ENSG00000246465.1	0.621962	3.58498	0.00104323	0.0565923	lncRNA	ENSG00000246465	Up
ENSG00000228412.9	0.798388	1.47161	0.0010655	0.057493	lncRNA	LNC-LBCS	Up
ENSG00000187013.4	1.23617	0.212187	0.00108951	0.0582455	lncRNA	LINC02875	Up
ENSG00000261730.1	0.890247	1.24737	0.00109235	0.0582455	lncRNA	FOXF2-DT	Up
ENSG00000205795.5	0.848043	1.61842	0.00110948	0.05845	protein_coding	CYS1	Up
ENSG00000272195.1	1.04576	0.601521	0.00113626	0.0590956	lncRNA	ENSG00000272195	Up
ENSG00000289277.1	1.25113	-0.014052	0.00113689	0.0590956	lncRNA	ENSG00000289277	Up
ENSG00000184619.8	0.632784	3.18967	0.00115076	0.059618	protein_coding	KRBA2	Up
ENSG00000169891.18	0.741576	2.14283	0.00116351	0.0600789	protein_coding	REPS2	Up
ENSG00000170178.7	1.28353	0.115781	0.00124171	0.0622614	protein_coding	HOXD12	Up
ENSG00000206417.8	0.763874	2.15621	0.0012514	0.0622639	lncRNA	H1-10-AS1	Up
ENSG00000162069.16	1.04836	0.874609	0.00125374	0.0622639	protein_coding	BICDL2	Up
ENSG00000286445.1	1.24735	0.463804	0.00129419	0.0632652	lncRNA	ENSG00000286445	Up
ENSG00000227258.7	1.37121	0.100114	0.00131947	0.0634257	lncRNA	SMIM2-AS1	Up
ENSG00000286482.1	1.08657	0.856866	0.00135133	0.0640505	lncRNA	ENSG00000286482	Up
ENSG00000112183.15	1.03915	1.01221	0.00138044	0.0650352	protein_coding	RBM24	Up
ENSG00000062038.15	0.977333	1.19176	0.00139298	0.0654283	protein_coding	CDH3	Up
ENSG00000168952.16	0.688821	2.53382	0.00142999	0.0667214	protein_coding	STXBP6	Up
ENSG00000131778.20	1.16657	0.198272	0.00143858	0.0667655	protein_coding	CHD1L	Up
ENSG00000100290.3	1.16929	0.529746	0.00146582	0.0675291	protein_coding	BIK	Up
ENSG00000257167.3	0.679938	3.14382	0.00149095	0.0681816	lncRNA	TMPO-AS1	Up
ENSG00000231742.6	0.951247	1.07067	0.00155025	0.0696675	lncRNA	LINC01273	Up
ENSG00000242207.1	1.32831	0.143259	0.00159205	0.0704258	lncRNA	HOXB-AS4	Up
ENSG00000178685.14	0.998641	1.07429	0.00159399	0.0704258	protein_coding	PARP10	Up
ENSG00000168676.11	0.630268	3.08252	0.00165116	0.0721239	protein_coding	KCTD19	Up
ENSG00000253123.4	0.98866	3.87589	0.00168421	0.0729546	lncRNA	ENSG00000253123	Up
ENSG00000280187.1	0.679504	2.0444	0.00172947	0.0742956	TEC	ENSG00000280187	Up
ENSG00000063438.20	0.885717	1.02389	0.00176523	0.0750054	protein_coding	AHRR	Up
ENSG00000107821.15	0.685001	3.24217	0.00181656	0.0757553	protein_coding	KAZALD1	Up
ENSG00000177679.16	0.728344	3.1033	0.00182325	0.0757553	protein_coding	SRRM3	Up
ENSG00000112530.12	1.22778	0.0278066	0.0018266	0.0757553	protein_coding	PACRG	Up
ENSG00000182459.5	0.979514	0.797778	0.00184347	0.0760506	protein_coding	TEX19	Up
ENSG00000289585.1	1.0598	0.464512	0.00185169	0.0761878	lncRNA	ENSG00000289585	Up
ENSG00000227775.3	0.614246	2.56608	0.00200442	0.0801459	transcribed_processed_pseudogene	ENSG00000227775	Up
ENSG00000160255.18	1.22497	0.52455	0.00209224	0.0821825	protein_coding	ITGB2	Up
ENSG00000163521.16	0.613926	2.76325	0.00212227	0.0825489	protein_coding	GLB1L	Up
ENSG00000284968.1	1.15005	0.471893	0.0021258	0.0825489	lncRNA	ENSG00000284968	Up
ENSG00000263843.1	0.72604	1.85951	0.00216004	0.0825489	lncRNA	MIF4GD-DT	Up
ENSG00000175938.7	0.775205	1.91964	0.00220603	0.0834062	protein_coding	ORAI3	Up
ENSG00000237424.1	0.609356	3.41786	0.00220897	0.0834062	lncRNA	FOXD2-AS1	Up
ENSG00000266473.1	1.24093	-0.0111841	0.00227613	0.085235	lncRNA	HELZ-AS1	Up
ENSG00000176678.6	0.949574	1.68603	0.00231469	0.0857371	protein_coding	FOXL1	Up
ENSG00000260778.5	0.87916	1.08575	0.00234093	0.0858811	lncRNA	MIR3677HG	Up
ENSG00000275807.1	0.660845	1.87383	0.00235091	0.0858811	lncRNA	ENSG00000275807	Up
ENSG00000253414.3	0.629081	3.28481	0.00236659	0.0858811	lncRNA	LINC01605	Up
ENSG00000289469.1	1.03723	0.754964	0.00237443	0.0858811	lncRNA	ENSG00000289469	Up
ENSG00000116785.15	0.703054	2.22699	0.00241306	0.0867195	protein_coding	CFHR3	Up
ENSG00000273148.1	0.700212	1.99	0.00246824	0.0874766	lncRNA	LINC00653	Up
ENSG00000160229.13	0.998	0.592133	0.00259054	0.0909175	protein_coding	ZNF66	Up
ENSG00000275074.2	0.714573	2.55582	0.00265192	0.0925146	protein_coding	NUDT18	Up
ENSG00000238058.2	0.680635	2.04627	0.00270745	0.0936266	lncRNA	ENSG00000238058	Up
ENSG00000273382.1	0.645459	1.90693	0.00272972	0.0941753	lncRNA	TMEM167B-DT	Up
ENSG00000108515.18	0.590201	3.29442	0.00281701	0.0963344	protein_coding	ENO3	Up
ENSG00000243137.8	0.864241	1.40957	0.00290336	0.0973855	protein_coding	PSG4	Up
